# Supplementary material for: A bibliometric analysis of fungal volatile organic compounds
Source: Fungal Biol Biotechnol. 2025 Jul 2;12:12. doi: 10.1186/s40694-025-00203-x (PMC12219455; doi:10.1186/s40694-025-00203-x)
Supplement: Supplementary file 1 — Supplementary Material 1 [file 40694_2025_203_MOESM1_ESM.zip]

Archive with 21 entries (18 files):
- Supplementary files/20241008_Tab5_MostInfluential Paper.docx
- Supplementary files/20241008_vos_cooccurence_pooled.docx
- Supplementary files/20241013_publicationsperyear.docx
- Supplementary files/Co-citation Authors/
- Supplementary files/Co-citation Authors/co_citation_paper_final_net.txt
- Supplementary files/Co-citation Authors/cocitation_papers_map.txt
- Supplementary files/Co-occurence pooled/
- Supplementary files/Co-occurence pooled/all_keywords_mapfile.txt
- Supplementary files/Co-occurence pooled/allkeywords_networkfile.txt
- Supplementary files/pub_counts_peryearpertopic.xlsx
- Supplementary files/Time trends/
- Supplementary files/Time trends/vos_2000_map.txt
- Supplementary files/Time trends/vos_2000_net.txt
- Supplementary files/Time trends/vos_2005_map.txt
- Supplementary files/Time trends/vos_2005_net.txt
- Supplementary files/Time trends/vos_2011_map.txt
- Supplementary files/Time trends/vos_2011_net.txt
- Supplementary files/Time trends/vos_2016_map.txt
- Supplementary files/Time trends/vos_2016_net.txt
- Supplementary files/Time trends/vos_2021_map.txt
- Supplementary files/Time trends/vos_2021_net.txt
