# Supplementary material for: A bibliometric analysis of fungal volatile organic compounds
Source: Fungal Biol Biotechnol. 2025 Jul 2;12:12. doi: 10.1186/s40694-025-00203-x (PMC12219455; doi:10.1186/s40694-025-00203-x)
Supplement: Supplementary file 1 — Supplementary Material 1 [file 40694_2025_203_MOESM1_ESM.zip › Supplementary files/Co-citation Authors/co_citation_paper_final_net.txt]

25535	29290	0.45
25535	37845	1
25535	53760	0.45
25535	56918	0.5
25535	62281	0.2
25535	67291	1.25
25535	82911	2.2
25535	86573	0.2
25535	88034	2.25
25535	114161	0.2
25535	120319	2.2
25535	122195	0.7
25535	136612	1
25535	137559	0.4
29290	35511	0.5095
29290	53760	0.8429
29290	56918	0.5
29290	67291	0.45
29290	86573	0.3429
29290	88034	2.3429
29290	113485	0.1667
29290	114161	1.3429
29290	120319	0.3095
29290	122195	0.7833
29290	136612	0.6167
29290	136920	0.1429
29290	137559	0.2
35511	37845	0.2
35511	53760	0.2857
35511	56918	1.5095
35511	62281	4.3429
35511	67291	1.2095
35511	82911	0.3929
35511	86573	0.5929
35511	88034	7.2095
35511	113485	5.2833
35511	114161	2.0929
35511	120319	0.8095
35511	122195	1.15
35511	136612	6.5429
35511	136920	1.7262
35511	137559	1.1429
37845	56918	0.3333
37845	62281	0.2
37845	67291	0.2
37845	86573	4.8333
37845	88034	0.3333
37845	120319	0.3333
37845	122195	8.8667
37845	136612	0.2
37845	136920	1.5
53760	56918	0.4762
53760	62281	0.1429
53760	67291	1.7262
53760	82911	0.6429
53760	86573	1.1762
53760	88034	3.1429
53760	113485	1
53760	114161	0.6429
53760	120319	0.9762
53760	122195	0.7833
53760	136612	0.7262
53760	136920	0.6429
53760	137559	2.3429
56918	62281	0.3095
56918	67291	0.3095
56918	82911	0.1429
56918	86573	0.2
56918	88034	3.8667
56918	113485	2.2
56918	114161	0.1667
56918	120319	4
56918	122195	1.3667
56918	136612	0.4762
56918	136920	0.5
56918	137559	0.1429
62281	67291	1.0929
62281	82911	0.3429
62281	86573	0.5
62281	88034	0.3333
62281	113485	0.5833
62281	114161	2.7833
62281	120319	0.7
62281	122195	1.2
62281	136612	2.3429
62281	136920	2.5833
62281	137559	0.3429
67291	82911	1.3929
67291	86573	1.25
67291	88034	3.6167
67291	113485	0.5833
67291	114161	2.8667
67291	120319	1.1667
67291	122195	0.7833
67291	136612	1.9595
67291	137559	0.1429
82911	84982	0.5
82911	86573	1.25
82911	88034	4.5
82911	114161	0.2
82911	120319	0.7
82911	122195	0.25
82911	136612	0.1429
82911	137559	3.3429
84982	86573	0.5
84982	88034	0.5
84982	122195	7.5
84982	136920	1
86573	88034	3.0095
86573	113485	1.7
86573	114161	1.6429
86573	120319	0.1429
86573	122195	6.4833
86573	136612	0.3333
86573	136920	0.6429
86573	137559	0.2
88034	113485	4.8667
88034	114161	0.3429
88034	120319	1.8095
88034	122195	13.45
88034	136612	1.6167
88034	136920	2.4762
88034	137559	0.3333
113485	114161	1.5
113485	120319	0.5
113485	122195	1.2
113485	136612	1.4167
113485	136920	1
114161	120319	1.3429
114161	136612	0.95
114161	136920	1.7262
114161	137559	0.2
120319	122195	0.3333
120319	136612	0.6667
120319	136920	0.4762
120319	137559	0.5333
122195	136612	1.45
122195	136920	3.5
122195	137559	0.2
136612	136920	1.0833
136612	137559	1.4762
136920	137559	1
