# Supplementary material for: A bibliometric analysis of fungal volatile organic compounds
Source: Fungal Biol Biotechnol. 2025 Jul 2;12:12. doi: 10.1186/s40694-025-00203-x (PMC12219455; doi:10.1186/s40694-025-00203-x)
Supplement: Supplementary file 1 — Supplementary Material 1 [file 40694_2025_203_MOESM1_ESM.zip › Supplementary files/Co-citation Authors/cocitation_papers_map.txt]

id	label	x	y	cluster	weight<Links>	weight<Total link strength>	weight<Citations>
25535	Combet et al. (2006)	-955	-5053	1	14	13	29
29290	Davis et al. (2013)	-6895	-1679	1	14	9	23
35511	Effmert et al. (2012)	-6598	5416	2	16	35	45
37845	Ezra et al. (2004)	11786	-673	3	11	18	23
53760	Herrmann (2010)	-4496	-4229	1	16	16	20
56918	Hung et al. (2013)	-2324	1654	1	17	17	23
62281	Kai et al. (2008)	-3895	5016	2	16	18	20
67291	Korpi et al. (2009)	-5159	-1776	1	16	20	23
82911	Matysik et al. (2009)	-148	-6804	1	14	16	26
84982	Mercier et al. (2004)	17918	1137	3	5	10	21
86573	Mitchell et al. (2010)	7029	-343	3	18	25	34
88034	Morath et al. (2012)	784	-469	1	18	56	84
113485	Schmidt et al. (2015)	-3486	6792	2	13	22	31
114161	Schulz et al. (2007)	-5355	2246	2	15	18	23
120319	Splivallo et al. (2007)	-3074	-1518	1	17	17	22
122195	Strobel et al. (2001)	11946	1142	3	17	50	80
136612	Wenke et al. (2009)	-7171	1836	2	17	23	36
136920	Wheatley et al. (2002)	3775	3288	2	15	20	40
137559	Wilkins et al. (2000)	-3682	-5982	1	15	12	25
