# Supplementary material for: A bibliometric analysis of fungal volatile organic compounds
Source: Fungal Biol Biotechnol. 2025 Jul 2;12:12. doi: 10.1186/s40694-025-00203-x (PMC12219455; doi:10.1186/s40694-025-00203-x)
Supplement: Supplementary file 1 — Supplementary Material 1 [file 40694_2025_203_MOESM1_ESM.zip › Supplementary files/Co-occurence pooled/all_keywords_mapfile.txt]

id	label	x	y	cluster	weight<Links>	weight<Total link strength>	weight<Occurrences>	score<Avg. pub. year>	score<Avg. citations>	score<Avg. norm. citations>
45	1-octen-3-ol	0.1032	-0.1435	6	14	38	34	2015.1471	38.0882	1.2856
241	aflatoxin	0.5115	0.7409	8	9	30	17	2013.8824	35.2941	1.0482
257	agaricus bisporus	0.2245	-0.1961	6	11	27	22	2016.9091	16.0455	0.7654
403	amino acids	-0.8206	-0.6124	2	15	43	24	2013.125	44.7083	1.0805
455	antagonism	1.0355	-0.252	1	11	21	18	2014.5	30.9444	0.9505
507	antifungal activity	0.7863	0.2735	3	22	131	128	2016.4766	35.75	1.2395
533	antimicrobial activity	1.0173	0.2087	3	15	67	58	2014.6034	20.7414	0.7113
553	antioxidant activity	0.8387	0.3801	3	15	50	34	2016.6765	16.6765	0.6732
615	arabidopsis thaliana	0.5587	-0.3424	1	14	37	19	2015.8421	69.1053	1.8092
638	aroma	-0.6151	-0.3161	2	28	169	101	2015.2475	40.505	1.1782
721	aspergillus	0.5777	-0.05	1	17	31	21	2015	28.3333	0.7894
724	aspergillus flavus	0.4072	0.7355	8	11	43	32	2018.9375	22.5625	1.4105
834	bacteria	-0.1386	0.7057	7	16	75	49	2012.3469	66.1224	1.5945
911	beer	-1.0542	0.0045	2	12	34	22	2019.0909	26.2727	1.1885
1071	biological control	0.6469	0.0999	1	35	181	186	2017.3602	31.5054	1.4543
1177	botrytis cinerea	0.4751	0.0564	1	16	52	45	2015.5333	51.7333	1.4474
1485	chemical composition	0.9802	0.4097	3	10	28	15	2013.0667	36.2667	1.0387
1592	cider	-0.4538	-0.3052	2	15	34	15	2016.5333	17.7333	0.6096
1836	correlation analysis	-0.8909	0.5726	4	7	21	19	2022	18.1053	1.921
2284	electronic nose	-0.0946	-0.2072	5	14	31	38	2014.6842	30.7105	1.0657
2327	endophytes	0.9085	-0.1047	1	20	87	92	2015.5	40.3913	1.1148
2434	essential oils	0.6785	0.4117	3	17	82	73	2014.0274	42.7945	1.179
2441	esters	-1.0764	-0.1849	2	17	45	24	2013.9583	57.2917	1.2724
2442	ethanol	-1.0294	0.2134	2	9	20	18	2016.0556	80.3333	1.4101
2574	fermentation	-0.8528	0.06	2	35	320	192	2016.224	24.8958	0.8902
2688	flavour	-0.6567	0.1714	4	19	85	50	2016.48	36.78	1.2465
2954	fungal volatiles	0.6513	-0.2117	1	11	18	33	2016.5758	26.3636	0.9684
2957	fungi	0.1502	0.3056	1	39	167	136	2015.1176	42.4044	1.1634
3070	gas chromatography	0.0215	-0.6272	5	16	42	25	2015.92	15.4	0.5373
3137	gc/ms	0.3897	-0.14	3	42	197	124	2014.7016	32.9194	0.9208
3250	grape	-0.3985	-0.075	6	18	38	17	2014.2941	51.5882	1.3774
3484	high-throughput sequencing	-0.7302	0.5455	4	10	20	15	2021.7333	6	0.7335
3741	indoor air quality	-0.0359	0.9377	7	3	10	29	2016.0345	27.4828	0.8854
4055	lactic acid bacteria	-0.5958	0.6397	4	8	28	22	2017.4545	27.8182	1.1472
4365	mass spectrometry	0.1024	-0.6754	5	12	29	18	2015.7778	19.5556	0.5578
4475	metabolomics	0.0753	-0.446	5	9	20	20	2016.45	28.25	1.2687
4576	microbial diversity	-0.9123	0.6363	4	7	21	18	2021	24.7778	1.9034
4748	mould	0.2043	-0.0029	1	16	30	28	2011.8571	27.1071	0.6175
4818	mushrooms	-0.1653	-0.3523	6	20	45	37	2016.2432	31.5676	1.1935
4831	mvoc	0.2177	0.1616	1	15	34	40	2013.425	40.125	1.1783
4880	mycotoxins	0.3953	0.2293	1	13	44	38	2014.0526	28.1316	0.9204
4993	nitrogen	-0.882	-0.294	2	15	41	17	2012.9412	61.3529	1.5034
5040	non-saccharomyces yeast	-0.9359	-0.1824	2	22	87	66	2018.5152	39.5	1.4934
5706	plant growth promotion	0.7898	-0.0455	1	12	23	16	2018.0625	61.75	2.0607
5891	postharvest	0.2887	0.3493	1	13	25	18	2017	30.7222	1.7106
5966	principal component analysis	-0.1162	-0.4677	5	16	37	32	2017.8125	24.1562	0.9042
6092	quality	-0.4668	0.4583	4	10	17	18	2018.1667	11.1111	0.5487
6391	saccharomyces cerevisiae	-0.7578	-0.3879	2	31	216	144	2014.4653	43.3264	1.1486
6502	secondary metabolites	1.0184	-0.0659	1	16	51	41	2018.6829	23.7073	0.9749
6540	semiochemicals	0.9099	-0.4217	1	12	27	21	2016.5238	47.4286	1.2577
6552	sensory analysis	-0.5783	-0.4516	2	18	67	45	2017.6222	23.4889	0.9976
6585	sesquiterpenes	0.6078	-0.5654	3	9	23	19	2014.5789	35.7368	1.0067
6763	solid-phase microextraction	0.2443	-0.4237	5	30	89	54	2012.5556	41.1111	0.9441
7065	symbiosis	0.8565	-0.3061	1	10	13	21	2016.1429	21.0952	0.8782
7170	terpenes	0.7738	-0.5203	1	14	32	32	2015.0625	32.2812	1.2081
7332	trichoderma	0.7795	-0.225	1	16	57	38	2016.6842	34.2632	1.4914
7544	vitis vinifera	-0.2173	-0.0578	6	14	23	15	2013.5333	37.8667	0.9206
7616	volatile fatty acids	-0.4386	0.939	7	3	4	22	2015.4545	35.0909	1.1746
7626	volatile flavor compounds	-0.8123	0.4604	4	8	14	15	2021.2667	13.5333	1.1437
7642	volatile metabolites	0.4623	-0.2568	1	14	20	20	2013.6	23.4	0.7208
7648	volatile oil	1.0675	0.3186	3	9	35	29	2013.5517	23.2759	0.5613
7658	volatile organic compounds	0.0463	0.0266	1	62	923	945	2016.6487	29.7989	1.0878
7667	volatile phenols	-0.7311	-0.0592	2	10	21	17	2014.9412	26.5294	0.6835
7785	wine	-0.8099	-0.1925	2	24	222	120	2012.9167	44.375	1.1413
7789	wine aroma	-0.9427	-0.5505	2	14	34	18	2014.5556	65.2222	1.7536
7811	wine yeast	-1.1388	-0.5146	2	9	21	16	2011.9375	56.75	1.3576
7957	yeasts	-0.4538	0.182	2	46	405	256	2015.1289	32.6211	0.9972
