# Supplementary material for: A bibliometric analysis of fungal volatile organic compounds
Source: Fungal Biol Biotechnol. 2025 Jul 2;12:12. doi: 10.1186/s40694-025-00203-x (PMC12219455; doi:10.1186/s40694-025-00203-x)
Supplement: Supplementary file 1 — Supplementary Material 1 [file 40694_2025_203_MOESM1_ESM.zip › Supplementary files/Co-occurence pooled/allkeywords_networkfile.txt]

45	257	4
45	615	2
45	724	1
45	1177	2
45	2954	1
45	2957	3
45	3137	2
45	3250	2
45	4748	1
45	4818	4
45	4831	1
45	6391	2
45	7544	2
45	7658	11
241	553	1
241	721	1
241	724	12
241	1071	2
241	2434	1
241	2957	1
241	5891	1
241	7658	8
241	7957	3
257	553	1
257	638	2
257	1071	1
257	1485	1
257	2957	1
257	3137	4
257	4818	2
257	5966	1
257	6763	1
257	7658	9
403	638	6
403	1071	1
403	1592	1
403	2441	1
403	2574	3
403	4818	2
403	4993	2
403	5040	1
403	5966	1
403	6391	3
403	7658	10
403	7785	5
403	7789	2
403	7811	1
403	7957	4
455	533	2
455	1071	5
455	1177	1
455	2957	1
455	3137	1
455	6502	2
455	6540	1
455	7065	1
455	7170	1
455	7332	2
455	7658	4
507	533	2
507	553	2
507	721	4
507	724	1
507	834	1
507	1071	10
507	1177	5
507	1485	8
507	2327	2
507	2434	23
507	2442	1
507	3137	9
507	4475	1
507	5706	2
507	5891	1
507	6391	1
507	6502	3
507	6763	1
507	7332	2
507	7642	1
507	7648	6
507	7658	45
533	553	11
533	1071	3
533	1485	2
533	2327	5
533	2434	12
533	3137	7
533	4880	1
533	6502	2
533	6585	1
533	7642	1
533	7648	9
533	7658	8
533	7957	1
553	911	1
553	1071	1
553	1485	3
553	1592	1
553	2327	1
553	2434	5
553	2957	1
553	3137	8
553	7648	5
553	7658	8
553	7957	1
615	1071	3
615	1177	3
615	2327	1
615	2954	1
615	2957	2
615	3070	1
615	3137	2
615	4748	1
615	5706	1
615	6763	2
615	7170	1
615	7332	2
615	7658	15
638	911	1
638	1592	2
638	2441	2
638	2574	21
638	2688	9
638	2957	1
638	3070	2
638	3137	1
638	3250	4
638	3484	1
638	4055	1
638	4365	1
638	4818	4
638	4993	3
638	5040	1
638	5966	1
638	6391	21
638	6502	1
638	6540	1
638	6552	4
638	6763	2
638	7544	1
638	7658	19
638	7785	26
638	7811	2
638	7957	29
721	1071	1
721	2284	1
721	2688	1
721	2957	2
721	4831	2
721	4880	1
721	6391	1
721	6502	1
721	6763	1
721	7065	1
721	7170	1
721	7332	3
721	7642	1
721	7658	8
721	7957	1
724	1071	7
724	2434	1
724	4055	1
724	4880	1
724	5891	1
724	6391	1
724	7658	14
724	7957	3
834	1071	3
834	1592	1
834	2434	3
834	2574	1
834	2957	27
834	3137	1
834	3250	1
834	3741	3
834	4748	1
834	4831	2
834	6092	1
834	7616	1
834	7658	17
834	7667	1
834	7957	11
911	2441	2
911	2574	8
911	3137	1
911	5040	2
911	6391	1
911	6552	1
911	7658	7
911	7667	1
911	7785	1
911	7957	8
1071	1177	7
1071	2327	11
1071	2434	1
1071	2574	1
1071	2954	1
1071	2957	1
1071	3137	1
1071	4748	1
1071	4831	1
1071	4880	6
1071	5040	1
1071	5706	3
1071	5891	3
1071	5966	1
1071	6391	2
1071	6502	4
1071	6540	2
1071	6763	1
1071	7332	10
1071	7642	4
1071	7658	66
1071	7667	1
1071	7785	3
1071	7957	12
1177	2327	3
1177	2434	6
1177	3137	1
1177	3250	1
1177	5706	1
1177	5891	3
1177	6763	2
1177	7332	1
1177	7544	2
1177	7642	1
1177	7658	13
1485	2327	1
1485	2434	5
1485	2957	1
1485	3137	2
1485	7648	4
1485	7658	1
1592	2574	4
1592	2688	2
1592	3070	2
1592	5040	1
1592	6391	2
1592	6552	1
1592	6763	1
1592	7658	8
1592	7667	1
1592	7785	1
1592	7957	6
1836	2574	1
1836	2688	1
1836	3484	3
1836	4576	6
1836	6552	1
1836	7626	2
1836	7658	7
2284	2574	1
2284	2688	1
2284	2954	1
2284	2957	2
2284	3137	1
2284	4475	3
2284	4818	1
2284	4831	1
2284	5040	1
2284	5966	2
2284	6552	2
2284	7626	1
2284	7658	13
2327	2441	1
2327	2954	2
2327	2957	4
2327	3137	1
2327	4365	2
2327	5706	1
2327	6502	8
2327	6540	1
2327	7065	2
2327	7170	1
2327	7642	1
2327	7648	3
2327	7658	36
2434	2442	1
2434	2957	6
2434	3137	4
2434	3250	1
2434	5891	2
2434	6502	2
2434	6585	1
2434	7658	8
2441	2442	1
2441	2574	6
2441	3137	3
2441	4993	3
2441	5040	2
2441	6391	6
2441	6763	1
2441	7626	1
2441	7658	3
2441	7785	5
2441	7789	2
2441	7811	1
2441	7957	5
2442	2574	4
2442	5040	1
2442	6391	2
2442	7658	4
2442	7785	1
2442	7957	5
2574	2688	15
2574	2957	2
2574	3070	2
2574	3137	9
2574	3250	2
2574	4055	6
2574	4475	1
2574	4576	1
2574	4818	1
2574	4993	4
2574	5040	10
2574	5966	2
2574	6391	37
2574	6540	1
2574	6552	5
2574	6763	3
2574	7544	1
2574	7616	1
2574	7626	3
2574	7658	57
2574	7667	1
2574	7785	31
2574	7789	5
2574	7811	6
2574	7957	64
2688	3137	1
2688	3250	1
2688	4576	2
2688	4818	2
2688	4993	3
2688	5040	2
2688	6092	3
2688	6391	5
2688	6552	1
2688	7332	1
2688	7658	10
2688	7785	8
2688	7957	17
2954	3137	4
2954	5706	1
2954	5891	1
2954	6763	1
2954	7065	2
2954	7658	3
2957	3070	2
2957	3137	7
2957	3250	1
2957	3484	3
2957	3741	3
2957	4576	2
2957	4748	6
2957	4818	1
2957	4831	7
2957	4880	7
2957	5706	1
2957	5891	1
2957	5966	1
2957	6092	2
2957	6502	4
2957	6540	3
2957	6585	4
2957	6763	2
2957	7170	1
2957	7332	1
2957	7642	1
2957	7648	1
2957	7658	48
2957	7957	3
3070	4365	10
3070	4748	1
3070	4818	1
3070	6391	1
3070	6552	1
3070	6585	1
3070	6763	3
3070	7648	1
3070	7658	9
3070	7789	1
3070	7957	4
3137	3250	1
3137	4365	1
3137	4818	3
3137	4831	1
3137	5040	1
3137	5966	5
3137	6391	3
3137	6502	8
3137	6540	2
3137	6552	5
3137	6585	3
3137	6763	18
3137	7170	2
3137	7332	5
3137	7544	1
3137	7626	1
3137	7648	5
3137	7658	51
3137	7785	4
3137	7789	1
3137	7957	6
3250	4818	1
3250	4993	2
3250	5040	1
3250	6391	2
3250	7544	4
3250	7658	5
3250	7667	1
3250	7785	6
3250	7957	2
3484	4055	1
3484	4576	1
3484	4831	1
3484	6092	1
3484	7626	3
3484	7658	5
3484	7957	1
3741	7658	4
4055	5040	2
4055	6092	1
4055	7658	7
4055	7957	9
4365	4475	1
4365	4748	1
4365	4818	1
4365	6763	2
4365	7170	1
4365	7658	7
4365	7789	1
4365	7957	1
4475	6391	1
4475	6763	1
4475	7642	1
4475	7658	10
4475	7785	1
4576	7626	1
4576	7658	8
4748	4831	4
4748	4880	3
4748	5891	1
4748	5966	1
4748	6763	1
4748	7544	1
4748	7642	1
4748	7658	5
4748	7957	1
4818	4880	1
4818	5966	1
4818	6391	1
4818	6552	1
4818	6763	3
4818	7544	1
4818	7658	13
4818	7957	1
4831	4880	3
4831	5706	1
4831	6502	1
4831	6763	2
4831	7658	6
4831	7957	1
4880	5891	1
4880	6540	1
4880	6763	1
4880	7658	13
4880	7957	5
4993	5040	1
4993	6092	1
4993	6391	6
4993	7544	2
4993	7658	2
4993	7785	4
4993	7789	2
4993	7811	2
4993	7957	4
5040	6391	9
5040	6552	4
5040	6763	1
5040	7170	1
5040	7658	21
5040	7785	12
5040	7789	4
5040	7957	8
5706	6502	1
5706	7332	3
5706	7658	7
5706	7957	1
5891	6092	1
5891	7544	1
5891	7658	8
5966	6391	1
5966	6552	3
5966	6763	1
5966	7642	1
5966	7658	11
5966	7957	4
6092	7658	4
6092	7785	1
6092	7957	2
6391	6552	2
6391	6763	1
6391	7065	1
6391	7544	3
6391	7658	40
6391	7667	2
6391	7785	29
6391	7789	4
6391	7811	5
6391	7957	21
6502	6763	1
6502	7065	1
6502	7332	3
6502	7658	9
6540	7065	1
6540	7170	2
6540	7658	9
6540	7957	3
6552	7658	22
6552	7667	1
6552	7785	4
6552	7789	2
6552	7957	7
6585	6763	1
6585	7170	1
6585	7332	1
6585	7658	10
6763	7332	1
6763	7642	2
6763	7658	24
6763	7785	4
6763	7957	4
7065	7170	1
7065	7658	2
7065	7957	1
7170	7332	1
7170	7658	16
7170	7957	2
7332	7642	3
7332	7658	18
7544	7658	2
7544	7785	1
7544	7957	1
7616	7957	2
7626	7957	2
7642	7658	1
7642	7957	1
7648	7957	1
7658	7785	23
7658	7789	3
7658	7811	1
7658	7957	87
7667	7785	8
7667	7957	4
7785	7789	1
7785	7811	1
7785	7957	42
7789	7811	2
7789	7957	4
