# Supplementary material for: A bibliometric analysis of fungal volatile organic compounds
Source: Fungal Biol Biotechnol. 2025 Jul 2;12:12. doi: 10.1186/s40694-025-00203-x (PMC12219455; doi:10.1186/s40694-025-00203-x)
Supplement: Supplementary file 1 — Supplementary Material 1 [file 40694_2025_203_MOESM1_ESM.zip › Supplementary files/pub_counts_peryearpertopic.xlsx]

## Sheet: 20240414_Fung
Authors	Author full names	Author(s) ID	Title	Year	Source title	Volume	Issue	Art. No.	Page start	Page end	Page count	Cited by	DOI	Link	Affiliations	Authors with affiliations	Abstract	Author Keywords	Index Keywords	Molecular Sequence Numbers	Chemicals/CAS	Tradenames	Manufacturers	Funding Details	Funding Texts	References	Correspondence Address	Editors	Publisher	Sponsors	Conference name	Conference date	Conference location	Conference code	ISSN	ISBN	CODEN	PubMed ID	Language of Original Document	Abbreviated Source Title	Document Type	Publication Stage	Open Access	Source	EID
Harris M.A.; Slippers B.; Kemler M.; Greve M.	Harris, Mathew Andrew (57210971539); Slippers, Bernard (6603218395); Kemler, Martin (14060173000); Greve, Michelle (8734825200)	57210971539; 6603218395; 14060173000; 8734825200	Opportunities for diversified usage of metabarcoding data for fungal biogeography through increased metadata quality	2023	Fungal Biology Reviews	46		100329				0	10.1016/j.fbr.2023.100329	https://www.scopus.com/inward/record.uri?eid=2-s2.0-85165296207&doi=10.1016%2fj.fbr.2023.100329&partnerID=40&md5=85df202e48201dbbee4b9a9520011b74	Department of Plant and Soil Science, University of Pretoria, Pretoria, South Africa; Forestry and Agricultural Biotechnology Institute (FABI), University of Pretoria, Pretoria, South Africa; Department of Biochemistry, Genetics and Microbiology, University of Pretoria, Pretoria, South Africa; Organismic Botany and Mycology, Universität Hamburg, Hamburg, Germany	Harris M.A., Department of Plant and Soil Science, University of Pretoria, Pretoria, South Africa, Forestry and Agricultural Biotechnology Institute (FABI), University of Pretoria, Pretoria, South Africa; Slippers B., Forestry and Agricultural Biotechnology Institute (FABI), University of Pretoria, Pretoria, South Africa, Department of Biochemistry, Genetics and Microbiology, University of Pretor…	The widely adopted use of metabarcoding techniques and the ability to sequence microbial communities directly from environmental samples have advanced the field of fungal ecology. The growth of publicly available big data offers opportunities for collating data from different sources to explore biogeographical and macroecological patterns of fungal groups over large spatial scales. This requires …	Big data; Conservation; Fungi; High-throughput sequencing; INSDC; Macroecology; Metadata; Species						Tree Protection Co-operative Program; National Research Foundation, NRF, (116333, 98889)	The authors would like to thank the reviewers for their helpful insights and suggestions for the manuscript. Additionally, the authors would also like to thank the Tree Protection Co-operative Program (TPCP), the center of excellence in plant health and biotechnology (CPHB) and the South African National Research Foundation (Grant numbers 98889 and 116333) for funding this research.	Abarenkov K., Adams R.I., Irinyi L., Agan A., Ambrosio E., Antonelli A., Bahram M., Bengtsson-Palme J., Bok G., Cangren P., Coimbra V., Coleine C., Gustafsson C., He J., Hofmann T., Kristiansson E., Larsson E., Larsson T., Liu Y., Martinsson S., Meyer W., Panova M., Pombubpa N., Ritter C., Ryberg M., Svantesson S., Scharn R., Svensson O., Topel M., Unterseher M., Visagie C., Wurzbacher C., Taylor…	M.A. Harris; Department of Plant and Soil Science, University of Pretoria, Pretoria, South Africa; email: mathew.harris@fabi.up.ac.za		Elsevier Ltd						17494613				English	Fungal Biol. Rev.	Review	Final	All Open Access; Hybrid Gold Open Access	Scopus	2-s2.0-85165296207
Lei J.-D.; Li Q.; Zhang S.-B.; Lv Y.-Y.; Zhai H.-C.; Wei S.; Ma P.-A.; Hu Y.-S.	Lei, Jun-Dong (58128212300); Li, Qiong (58606555000); Zhang, Shuai-Bing (35212831800); Lv, Yang-Yong (54398903000); Zhai, Huan-Chen (55621100300); Wei, Shan (57045166000); Ma, Ping-An (56523916900); Hu, Yuan-Sen (35210181400)	58128212300; 58606555000; 35212831800; 54398903000; 55621100300; 57045166000; 56523916900; 35210181400	Transcriptomic and biochemical analyses revealed antifungal mechanism of trans-anethole on Aspergillus flavus growth	2023	Applied Microbiology and Biotechnology	107	23		7213	7230	17	1	10.1007/s00253-023-12791-y	https://www.scopus.com/inward/record.uri?eid=2-s2.0-85171653261&doi=10.1007%2fs00253-023-12791-y&partnerID=40&md5=636c59f2d084704051feffb59c177ec6	School of Biological Engineering, Henan University of Technology, 100 Lianhua Street, Zhengzhou, 450001, China	Lei J.-D., School of Biological Engineering, Henan University of Technology, 100 Lianhua Street, Zhengzhou, 450001, China; Li Q., School of Biological Engineering, Henan University of Technology, 100 Lianhua Street, Zhengzhou, 450001, China; Zhang S.-B., School of Biological Engineering, Henan University of Technology, 100 Lianhua Street, Zhengzhou, 450001, China; Lv Y.-Y., School of Biological E…	Abstract: Plant volatile compounds have great potential for preventing and controlling fungal spoilage in post-harvest grains. Recently, we have reported the antifungal effects of trans-anethole, the main volatile constituent of the Illicium verum fruit, on Aspergillus flavus. In this study, the inhibitory mechanisms of trans-anethole against the growth of A. flavus mycelia were investigated usin…	Antifungal mechanism; Aspergillus flavus; Trans-anethole; Transcriptome analysis	Allylbenzene Derivatives; Antifungal Agents; Aspergillus flavus; Transcriptome; Aspergillus; Cell death; Citric acid; Fruits; Mitochondria; Scanning electron microscopy; Volatile organic compounds; 4',6 diamidino 2 phenylindole; adenosine triphosphate; anethole; carbocyanine; catalase; citric acid; cyclic AMP; DNA; fluorescein diacetate; hydrogen peroxide; reactive oxygen metabolite; superoxide; …		4',6 diamidino 2 phenylindole, 47165-04-8; adenosine triphosphate, 15237-44-2, 56-65-5, 987-65-5; anethole, 104-46-1; catalase, 9001-05-2; citric acid, 126-44-3, 5949-29-1, 77-92-9, 8002-14-0; cyclic AMP, 60-92-4; DNA, 9007-49-2; fluorescein diacetate, 596-09-8; hydrogen peroxide, 7722-84-1; superoxide, 11062-77-4; superoxide dismutase, 37294-21-6, 9016-01-7, 9054-89-1; Allylbenzene Derivatives, …			Key Scientific and Technological Project of Education Department of Henan Province, (23A210007); National Natural Science Foundation of China, NSFC, (31772023); Henan University of Technology, HUT, (2020ZKCJ01); Henan Provincial Science and Technology Research Project, (212102110193)	This work was supported by the National Natural Science Foundation of China (grant number 31772023), Scientific and Technological Research Project of Henan Province (grant number 212102110193), Natural Scientific Research Innovation Foundation of Henan University of Technology (grant number 2020ZKCJ01), Cultivation Programme for Young Backbone Teachers in Henan University of Technology, and Key S…	Anders S., Huber W., Differential expression analysis for sequence count data, Nature Preced, pp. 1-1, (2010); Andres M.T., Acosta-Zaldivar M., Fierro J.F., Antifungal mechanism of action of lactoferrin: identification of H<sup>+</sup>-ATPase (P3A-type) as a new apoptotic-cell membrane receptor, Antimicrob Agents Ch, 60, 7, pp. 4206-4216, (2016); Aranda A., Sequedo L., Tolosa L., Quintas G., Bure…	S.-B. Zhang; School of Biological Engineering, Henan University of Technology, Zhengzhou, 100 Lianhua Street, 450001, China; email: shbzhang@163.com		Springer Science and Business Media Deutschland GmbH						01757598		AMBID	37733053	English	Appl. Microbiol. Biotechnol.	Article	Final		Scopus	2-s2.0-85171653261
Shastrakar P.; Kotkar K.; Gagarani M.; Agrawal S.	Shastrakar, Pranali (58870916000); Kotkar, Kunal (58134244000); Gagarani, Manish (56166370400); Agrawal, Surendra (57079496400)	58870916000; 58134244000; 56166370400; 57079496400	A Review of Botanical Aspects and Various Pharmacological Actions of Bergamot (Citrus bergamia) Essential Oil	2023	International Journal of Pharmaceutical Quality Assurance	14	4		1264	1271	7	0	10.25258/ijpqa.14.4.67	https://www.scopus.com/inward/record.uri?eid=2-s2.0-85184418085&doi=10.25258%2fijpqa.14.4.67&partnerID=40&md5=35af29e800401cfa0ce2f40035d47185	Datta Meghe College of Pharmacy, Datta Meghe Institute of Higher Education & Research, Sawangi (Meghe), Maharashtra, Wardha, India; R.C. Patel Institute of Pharmaceutical Education and Research, Shirpur, India	Shastrakar P., Datta Meghe College of Pharmacy, Datta Meghe Institute of Higher Education & Research, Sawangi (Meghe), Maharashtra, Wardha, India; Kotkar K., R.C. Patel Institute of Pharmaceutical Education and Research, Shirpur, India; Gagarani M., R.C. Patel Institute of Pharmaceutical Education and Research, Shirpur, India; Agrawal S., Datta Meghe College of Pharmacy, Datta Meghe Institute of …	In this review article, there is a brief about Bergamot essential oil, this article tells about the descriptive information about botanical aspects, significance and characteristics, anatomy, chemistry, its pharmacological activity, and toxicology of Bergamot essential oil. Citrus bergamia Risso, a combination of Citrus limon L and Citrus aurantium is the scientific name for the citrus fruit know…	Antibacterial; Antidepressant activity; Antifungal; Antinociception; Antiproliferative; Anxiolytic; Citrus bergamia; limonene; Wound healing								Avila-Sosa R, Navarro-Cruz AR, Sosa-Morales ME, Lopez-Malo A, Palou E., Bergamot (Citrus bergamia) oils [Internet], Essential Oils in Food Preservation, Flavor and Safety, pp. 247-252, (2016); Valussi M, Donelli D, Firenzuoli F, Antonelli M., Bergamot Oi l: Bot any, Product ion, Phar macology, Encyclopedia, 1, 1, pp. 152-176, (2021); Finsterer J., Earl Grey tea intoxication, Lancet, 359, 9316, (2…	S. Agrawal; Datta Meghe College of Pharmacy, Datta Meghe Institute of Higher Education & Research, Sawangi (Meghe), Wardha, Maharashtra, India; email: surendra.pharmacy@dmiher.edu.in		Dr. Yashwant Research Labs Pvt. Ltd.						09759506				English	Int. J. Pharm. Qual. Assur.	Review	Final	All Open Access; Bronze Open Access	Scopus	2-s2.0-85184418085
Zou S.-P.; Liu R.-S.; Luo Y.; Bo C.-T.; Tang S.-Q.; Xue Y.-P.; Zheng Y.-G.	Zou, Shu-Ping (29167667600); Liu, Ru-Sheng (58098731100); Luo, Yu (58197400800); Bo, Chun-Tao (58197002400); Tang, Su-Qin (57223002122); Xue, Ya-Ping (16200398700); Zheng, Yu-Guo (55766135000)	29167667600; 58098731100; 58197400800; 58197002400; 57223002122; 16200398700; 55766135000	Effects of fungal agents and biochar on odor emissions and microbial community dynamics during in-situ treatment of food waste	2023	Bioresource Technology	380		129095				4	10.1016/j.biortech.2023.129095	https://www.scopus.com/inward/record.uri?eid=2-s2.0-85153600626&doi=10.1016%2fj.biortech.2023.129095&partnerID=40&md5=ea2237ee067b05a4a1491564f67dd4a9	Key Laboratory of Bioorganic Synthesis of Zhejiang Province, College of Biotechnology and Bioengineering, Zhejiang University of Technology, Hangzhou, 310014, China; Engineering Research Center of Bioconversion and Biopurification of Ministry of Education, Zhejiang University of Technology, Hangzhou, 310014, China; Hangzhou Environmental Group Company Limited, Hangzhou, 310022, China	Zou S.-P., Key Laboratory of Bioorganic Synthesis of Zhejiang Province, College of Biotechnology and Bioengineering, Zhejiang University of Technology, Hangzhou, 310014, China, Engineering Research Center of Bioconversion and Biopurification of Ministry of Education, Zhejiang University of Technology, Hangzhou, 310014, China; Liu R.-S., Key Laboratory of Bioorganic Synthesis of Zhejiang Province,…	The effects of the co-addition of fungal agents and biochar on physicochemical properties, odor emissions, microbial community structure, and metabolic functions were investigated during the in-situ treatment of food waste. The combined addition of fungal agents and biochar decreased cumulative NH3, H2S, and VOCs emissions by 69.37%, 67.50%, and 52.02%, respectively. The predominant phyla through…	Biochar; Deodorization; Food waste treatment; Fungal inoculum; Microbial community	Charcoal; Food; Microbiota; Nitrogen; Odorants; Refuse Disposal; Soil; Ammonia; Fungi; Microorganisms; Nitrogen; Physicochemical properties; charcoal; nitrite; nitrogen; charcoal; fragrance; nitrogen; Biochar; Deodorisation; Food waste; Food waste treatment; Fungal agent; Fungal inoculum; In-situ treatment; Microbial communities; Microbial community dynamics; Odour emissions; ammonification; bioc…		charcoal, 16291-96-6; nitrite, 14797-65-0; nitrogen, 7727-37-9; biochar, ; Charcoal, ; Nitrogen, ; Soil,			National Key Research and Development Program of China, NKRDPC, (2019YFA0905000)	This research was supported by the National Key Research and Development Program of China (grant 2019YFA0905000 ).	Al-Obadi M., Ayad H., Pokharel S., Ayari M.A., Perspectives on food waste management: prevention and social innovations, Sustain. Prod. Consum., 31, pp. 190-208, (2022); Awasthi M.K., Wang Q., Ren X.N., Zhao J.C., Huang H., Awasthi S.K., Lahori A.H., Li R.H., Zhou L.N., Zhang Z.Q., Role of biochar amendment in mitigation of nitrogen loss and greenhouse gas emission during sewage sludge composting…	Y.-P. Xue; Engineering Research Center of Bioconversion and Biopurification of Ministry of Education, Zhejiang University of Technology, Hangzhou, 310014, China; email: xyp@zjut.edu.cn		Elsevier Ltd						09608524		BIRTE	37100303	English	Bioresour. Technol.	Article	Final		Scopus	2-s2.0-85153600626
Ethington M.W.; Ginzel M.D.	Ethington, Matthew W. (57204214718); Ginzel, Matthew D. (6508349819)	57204214718; 6508349819	Fungal, host and non-host volatiles modify attraction of the walnut twig beetle, Pityophthorus juglandis, to pheromone lures	2023	Agricultural and Forest Entomology	25	4		536	548	12	1	10.1111/afe.12573	https://www.scopus.com/inward/record.uri?eid=2-s2.0-85158147151&doi=10.1111%2fafe.12573&partnerID=40&md5=67d98a098faf036636740585235fff87	Department of Entomology, Purdue University, West Lafayette, IN, United States; Department of Forestry and Natural Resources, Purdue University, West Lafayette, IN, United States; Hardwood Tree Improvement and Regeneration Center, Purdue University, West Lafayette, IN, United States	Ethington M.W., Department of Entomology, Purdue University, West Lafayette, IN, United States; Ginzel M.D., Department of Entomology, Purdue University, West Lafayette, IN, United States, Department of Forestry and Natural Resources, Purdue University, West Lafayette, IN, United States, Hardwood Tree Improvement and Regeneration Center, Purdue University, West Lafayette, IN, United States	Thousand Cankers Disease (TCD) of walnut trees is caused by the pathogenic fungus Geosmithia morbida vectored by the walnut twig beetle (WTB) Pityophthorus juglandis. Monitoring efforts for WTB rely on pheromone-baited traps, but lures are likely effective at attracting beetles only over short distances. Fungal-derived kairomones may increase the efficacy of current lures, while additional volati…	attractants; black walnut; fungal volatiles; monitoring; repellents								Audley J.P., Bostock R.M., Seybold S.J., Trap assays of the walnut twig beetle, Pityophthorus juglandis Blackman (coleoptera: Curculionidae: Scolytinae), reveal an effective semiochemical repellent combination, Journal of Chemical Ecology, 46, 11-12, pp. 1047-1058, (2020); Audley J.P., Dallara P.L., Nelson L.J., Hamud S.M., Bostock R.M., Seybold S.J., Trapping failure leads to discovery of potent…	M.W. Ethington; Fort Collins, 240 W. Prospect Road, 80526, United States; email: matthew.ethington@usda.gov		John Wiley and Sons Inc						14619555		AFEGB		English	Agric. For. Entomol.	Article	Final	All Open Access; Hybrid Gold Open Access	Scopus	2-s2.0-85158147151
Kingsland S.E.	Kingsland, Sharon E. (6603412252)	6603412252	A Lab for All Seasons: The Laboratory Revolution in Modern Botany and the Rise of Physiological Plant Ecology	2023	A Lab for All Seasons: The Laboratory Revolution in Modern Botany and the Rise of Physiological Plant Ecology				1	385	384	1		https://www.scopus.com/inward/record.uri?eid=2-s2.0-85166082471&partnerID=40&md5=9328aba3895f177a0583a89fd05e460e	Department of History of Science and Technology, Johns Hopkins University, United States	Kingsland S.E., Department of History of Science and Technology, Johns Hopkins University, United States	The first book to chronicle how innovation in laboratory designs for botanical research energized the emergence of physiological plant ecology as a vibrant subdiscipline Laboratory innovation since the mid-twentieth century has powered advances in the study of plant adaptation, evolution, and ecosystem function. The phytotron, an integrated complex of controlled-environment greenhouse and laborat…									Field C.B., Plant Physiology of the 'Missing' Carbon Sink, Plant Physiology, 125, pp. 25-28, (2001); Lambers H., Stuart Chapin F., Pons T.L., Plant Physiological Ecology, (2008); Manning P., Savelli M., Global Transformations in the Life Sciences, 1945-1980, (2018); Ledyard Stebbins G., International Horizons in the Life Sciences, AIBS Bul- letin, 12, 6, pp. 13-19, (1962); Cittadino E., Nature as…			Yale University Press							978-030027157-7; 978-030026722-8			English	A Lab for All Seas.: The Lab. Revolut. in Mod. Bot. and the Rise of Physiol. Plant Ecol.	Book	Final		Scopus	2-s2.0-85166082471
El Jaddaoui I.; Rangel D.E.N.; Bennett J.W.	El Jaddaoui, Islam (57221288284); Rangel, Drauzio E.N. (7004230995); Bennett, Joan Wennstrom (7404251005)	57221288284; 7004230995; 7404251005	Fungal volatiles have physiological properties	2023	Fungal Biology	127	7-8		1231	1240	9	6	10.1016/j.funbio.2023.03.005	https://www.scopus.com/inward/record.uri?eid=2-s2.0-85152730081&doi=10.1016%2fj.funbio.2023.03.005&partnerID=40&md5=ee25cb8edfb66783e3c4ab56b54c1fdf	Department of Plant Biology, Rutgers, The State University of New Jersey, New Brunswick, NJ, United States; Universidade Tecnológica Federal do Paraná, Paraná, Dois Vizinhos, Brazil	El Jaddaoui I., Department of Plant Biology, Rutgers, The State University of New Jersey, New Brunswick, NJ, United States; Rangel D.E.N., Universidade Tecnológica Federal do Paraná, Paraná, Dois Vizinhos, Brazil; Bennett J.W., Department of Plant Biology, Rutgers, The State University of New Jersey, New Brunswick, NJ, United States	All fungi emit mixtures of volatile organic compounds (VOCs) during growth. The qualitative and quantitative composition of these volatile mixtures vary with the species of fungus, the age of the fungus, and the environmental parameters attending growth. In nature, fungal VOCs are found as combinations of alcohols, aldehydes, acids, ethers, esters, ketones, terpenes, thiols and their derivatives,…	1-octen-3-ol; Fungi; Model systems; Physiological effect; Trichoderma spp; Volatile organic compound (VOC)	Ketones; Octanols; Volatile Organic Compounds; 1-octen-3-ol; ketone; octanol; volatile organic compound; fungus; germination; growth; odor; physiological response; volatile organic compound		octanol, 111-87-5, 29063-28-3; 1-octen-3-ol, ; Ketones, ; Octanols, ; Volatile Organic Compounds,			Fulbright Foreign Student Program-Amideast; Sloane and Eppley Foundations; U.S. Fish and Wildlife Service, USFWS, (2016-6); Northeast SARE, (GNE14-084-27806); Agricultural Research Service, ARS, (2-47012); Fundação de Amparo à Pesquisa do Estado de São Paulo, FAPESP, (2021/13614-3); Coordenação de Aperfeiçoamento de Pessoal de Nível Superior, CAPES, (88887.680665/2022-00); Conselho Nacional de De…	Research in the Bennett laboratory has been funded by the Northeast Sustainable Agriculture Research and Education Grant ( GNE14-084-27806 ); the U.S. Fish & Wildlife Service Grant ( WNS, 2016-6 ); USDA-ARS Cooperative Agreement (Grant No. 2-47012 ) as well as the Sloane and Eppley Foundations. IE is grateful to Fulbright Foreign Student Program-Amideast for financial support. This article is par…	Ahmad P., Hashem A., Abd-Allah E.F., Alqarawi A.A., John R., Egamberdieva D., Gucel S., Role of Trichoderma harzianum in mitigating NaCl stress in Indian mustard (Brassica juncea L.) through antioxidative defense system, Front. Plant Sci., 6, pp. 1-15, (2015); Almaliki H.S., Astrid A., Nayab G.J., Guohau Y., Joan B.W., Volatile organic compounds produced by human pathogenic fungi are toxic to, Dr…	J.W. Bennett; Department of Plant Biology and Office for the Promotion of Women in Science Rutgers University, 59 Dudley Road New Brunswick, 08901, United States; email: profmycogirl@yahoo.com		Elsevier B.V.						18786146			37495313	English	Fungal Biol.	Article	Final		Scopus	2-s2.0-85152730081
Infantino A.; Taiti C.; Grottoli A.; Mancuso S.; Costa C.; Garzoli S.	Infantino, Alessandro (7003966223); Taiti, Cosimo (56255433200); Grottoli, Alessandro (57194505602); Mancuso, Stefano (7202038064); Costa, Corrado (23105352100); Garzoli, Stefania (15834652400)	7003966223; 56255433200; 57194505602; 7202038064; 23105352100; 15834652400	Examination of Volatile Signatures of Fusarium Bulb Rot in Garlic Using Proton-Transfer-Reaction Time-of-Flight Mass Spectrometry and Solid-Phase Microextraction Gas Chromatography/Mass Spectrometry	2023	Separations	10	11	556				0	10.3390/separations10110556	https://www.scopus.com/inward/record.uri?eid=2-s2.0-85178262146&doi=10.3390%2fseparations10110556&partnerID=40&md5=1e76d2ed4a2dc292ba8a45753f86c82a	Research Centre for Plant Protection and Certification of Rome, Rome, 00184, Italy; Department of Agriculture, Food, Environment and Forestry (DAGRI), University of Florence, Florence, 50144, Italy; Fondazione per il Futuro delle Città (FFC), Florence, 50127, Italy; Research Centre for Engineering and Agro-Food Processing, Rome, 00189, Italy; Department of Drug Chemistry and Technology, Sapienza …	Infantino A., Research Centre for Plant Protection and Certification of Rome, Rome, 00184, Italy; Taiti C., Department of Agriculture, Food, Environment and Forestry (DAGRI), University of Florence, Florence, 50144, Italy; Grottoli A., Research Centre for Plant Protection and Certification of Rome, Rome, 00184, Italy; Mancuso S., Department of Agriculture, Food, Environment and Forestry (DAGRI), …	Fusarium bulb rot, caused by Fusarium proliferatum, is a worldwide disease of garlic, both in the open field and during storage. Early diagnosis of the disease during storage is difficult due to the morphology of the bulbs and cloves. Volatile organic compounds (VOCs) are secondary metabolites produced by several microorganisms, including phytopathogenic fungi and bacteria. In recent years, the d…	chemical volatile composition; diagnosis; fungi; volatome								Toledano Medina M.A., Merinas-Amo T., Fernandez-Bedmar Z., Font R., del Rio-Celestino M., Perez-Aparicio J., Moreno-Ortega A., Alonso-Moraga A., Moreno-Rojas R., Physicochemical characterization and biological activities of black and white garlic: In vivo and in vitro assays, Foods, 8, (2019); Parreno R., Rodriguez-Alcocer E., Martinez-Guardiola C., Carrasco L., Castillo P., Arbona V., Jover-Gil …	S. Garzoli; Department of Drug Chemistry and Technology, Sapienza University, Rome, 00185, Italy; email: stefania.garzoli@uniroma1.it		Multidisciplinary Digital Publishing Institute (MDPI)						22978739				English	Separations	Article	Final	All Open Access; Gold Open Access	Scopus	2-s2.0-85178262146
Xu P.; Wu Y.; Chen H.; Liu Y.; Yang N.; Mao Y.; Tian L.; He Z.; Qiu X.; Guan T.	Xu, Pei (57732443400); Wu, Yijiao (58691004000); Chen, Hang (58368796800); Liu, Ying (57936579700); Yang, Na (58691562700); Mao, Yichen (58690456600); Tian, Lei (57193058287); He, Zongjun (57936579800); Qiu, Xianping (58691283700); Guan, Tongwei (35102038000)	57732443400; 58691004000; 58368796800; 57936579700; 58691562700; 58690456600; 57193058287; 57936579800; 58691283700; 35102038000	Promoting microbial community succession and improving the content of esters and aromatic compounds in strong-flavor Daqu via bioaugmentation inoculation	2023	Food Bioscience	56		103299				1	10.1016/j.fbio.2023.103299	https://www.scopus.com/inward/record.uri?eid=2-s2.0-85176471382&doi=10.1016%2fj.fbio.2023.103299&partnerID=40&md5=004e43fea7fb30de4948783403cd7625	College of Food and Biological Engineering, Xihua University, Chengdu, 610039, China; College of Mechanical Engineering, Xihua University, Chengdu, 610039, China; Department of Light Industry Engineering, Sichuan Technology Business College, Dujiang Dam, 611830, China; Xinjiang Kaiduhe Liquor Co., Ltd, Hejing, 841302, China; Sichuan Tujiu Liquor Co., Ltd, Chengdu, 637919, China; Sichuan Quanxing …	Xu P., College of Food and Biological Engineering, Xihua University, Chengdu, 610039, China; Wu Y., College of Food and Biological Engineering, Xihua University, Chengdu, 610039, China; Chen H., College of Mechanical Engineering, Xihua University, Chengdu, 610039, China; Liu Y., College of Food and Biological Engineering, Xihua University, Chengdu, 610039, China; Yang N., Department of Light Indu…	Daqu, an indispensable starter, significantly affects the quality and yield of Chinese baijiu. The microbial community, physicochemical properties, and volatile components of traditional Daqu (TD) and fortified Daqu (FD) were analyzed and compared. The bioturbation effect of inoculation with Bacillus subtilis, Staphylococcus epidermidis, and Millerozyma farinosa on strong-flavor Daqu was discusse…	Bioaugmentation inoculation; Daqu; Ethyl caproate; Microbial communities; Phenethyl alcohol; Physicochemical properties						Project of Chengdu Technology Innovation, (2022-YF05-00136-SN); Sichuan Institute of International Science and Technology Cooperation, (AXYJ2022 -005); Sichuan Tujiu Liquor Co. Ltd; Sichuan Tujiu Liquor Co., Ltd, (222305); Xinjiang Kaiduhe Liquor Co. Ltd; Xinjiang Kaiduhe Liquor Co., Ltd, (H232106); Science and Technology Department of Sichuan Province, SPDST, (2020YFS0505, 2021080)	Funding text 1: This work was supported by the Department of Science and Technology in Sichuan Province (Project No. 2020YFS0505 , 2021080 ); the Project of Xinjiang Kaiduhe Liquor Co., Ltd (Project No. H232106 ); the Project of Sichuan Institute of International Science and Technology Cooperation (Australia and New Zealand) (Project No. AXYJ2022 -005 ); the Sichuan Tujiu Liquor Co., Ltd (Project…	Ban S.B., Chen L.N., Fu S.X., Wu Q., Xu Y., Modelling and predicting population of core fungi through processing parameters in spontaneous starter (Daqu) fermentation, International Journal of Food Microbiology, 363, (2022); Bolger A.M., Lohse M., Usadel B., Trimmomatic: A flexible trimmer for Illumina sequence data, Bioinformatics, 30, 15, pp. 2114-2120, (2014); Chen X., Lu Z.M., Zhang X.J., Wan…	T. Guan; College of Food and Biological Engineering, Xihua University, Chengdu, 610039, China; email: guantongweily@163.com		Elsevier Ltd						22124292				English	Food BioSci.	Article	Final		Scopus	2-s2.0-85176471382
Fang M.; Long W.; Sun J.; Wang A.; Chen L.; Cui Y.; Huang Z.; Li J.; Ruan W.; Rasmann S.; Wei X.	Fang, Ming (57939417300); Long, Wenxin (58055042800); Sun, Jie (57940274800); Wang, Ailing (57219327673); Chen, Lei (55574216371); Cui, Yonghe (57411990300); Huang, Zhihua (57411448500); Li, Jiangzhou (57190445660); Ruan, Weibin (7006628147); Rasmann, Sergio (21733326700); Wei, Xianqin (56512869200)	57939417300; 58055042800; 57940274800; 57219327673; 55574216371; 57411990300; 57411448500; 57190445660; 7006628147; 21733326700; 56512869200	Toxicity of fungal-derived volatile organic compounds against root-knot nematodes	2023	Pest Management Science	79	12		5162	5172	10	0	10.1002/ps.7719	https://www.scopus.com/inward/record.uri?eid=2-s2.0-85171451977&doi=10.1002%2fps.7719&partnerID=40&md5=905468a8ee273d8502016d0a9feb68ae	College of Life Sciences, Nankai University, Tianjin, China; School of Mathematical Sciences and LPMC, Nankai University, Tianjin, China; Yuxi Tobacco Company, Yuxi, China; Laboratory of Functional Ecology, Institute of Biology, University of Neuchâtel, Neuchâtel, Switzerland	Fang M., College of Life Sciences, Nankai University, Tianjin, China; Long W., School of Mathematical Sciences and LPMC, Nankai University, Tianjin, China; Sun J., College of Life Sciences, Nankai University, Tianjin, China; Wang A., College of Life Sciences, Nankai University, Tianjin, China; Chen L., College of Life Sciences, Nankai University, Tianjin, China; Cui Y., Yuxi Tobacco Company, Yuxi…	BACKGROUND: Root-knot nematodes (RKNs), including Meloidogyne species, are among the most destructive plant-parasites worldwide. Recent evidence suggests that entomopathogenic fungi (EPF) can antagonize RKNs. Such antagonistic effects are likely mediated by toxic metabolites, including volatile organic compounds (VOCs), produced by the fungi. However, how widespread these effects are across EPF s…	agroecology; biological control agents; chemically-mediate interactions; plant pathogens; rhizosphere ecology; VOCs	2-Propanol; Animals; Antinematodal Agents; Hypocreales; Tylenchoidea; Volatile Organic Compounds; 2 propanol; antinematodal agent; volatile organic compound; agroecology; biocontrol agent; fungus; nematode; pathogen; rhizosphere; toxicity; volatile organic compound; animal; Hypocreales; metabolism; Tylenchoidea		2 propanol, 67-63-0; 2-Propanol, ; Antinematodal Agents, ; Volatile Organic Compounds,			Major Science and Technology Project, (110202001034, LS‐03); National Science Foundation, NSF, (32171637); Nankai University, NKU, (63221356); National Key Research and Development Program of China, NKRDPC, (2017YFE013040, 2019YFE0120400); Fundamental Research Funds for the Central Universities	The authors gratefully acknowledge financial support: National Key R&D Program of China (2017YFE013040 and 2019YFE0120400), National Science Foundation (32171637), Major Science and Technology Project (110202001034, LS‐03), and “the Fundamental Research Funds for the Central Universities”, Nankai University (63221356). We thank Dr. David I. Shapiro‐Ilan reviewing and editing the text.	Jones J.T., Haegeman A., Danchin E.G., Gaur H.S., Helder J., Jones M.G., Et al., Top 10 plant-parasitic nematodes in molecular plant pathology, Mol Plant Pathol, 14, pp. 946-961, (2013); Mwamba S., Kihika-Opanda R., Murungi L., Losenge T., Beck J., Torto B., Identification of repellents from four non-host asteraceae plants for the root knot nematode, Meloidogyne incognita, J Agr Food Chem, 69, pp…	X. Wei; College of Life Sciences, Nankai University, Tianjin, 300071, China; email: weixq@nankai.edu.cn; J. Li; Yuxi Tobacco Company, Yuxi, China; email: 25032719@qq.com		John Wiley and Sons Ltd						1526498X		PMSCF	37574969	English	Pest Manage. Sci.	Article	Final		Scopus	2-s2.0-85171451977
Hernández Flores J.L.; Martínez Y.J.; Ramos López M.Á.; Saldaña Gutierrez C.; Reyes A.A.; Armendariz Rosales M.M.; Cortés Pérez M.J.; Mendoza M.F.; Ramírez Ramírez J.; Zavala G.R.; Tovar Becerra P.L.; Valdez Santoyo L.; Villasana Rodríguez K.; Rodríguez Morales J.A.; Campos Guillén J.	Hernández Flores, José Luis (56013596000); Martínez, Yomaiko Javier (58668142800); Ramos López, Miguel Ángel (35759391500); Saldaña Gutierrez, Carlos (57196455211); Reyes, Aldo Amaro (58668142900); Armendariz Rosales, Mariem Monserrat (58666997400); Cortés Pérez, Maraly Jazmin (58668143000); Mendoza, Mayela Fosado (58668376500); Ramírez Ramírez, Joanna (58667231900); Zavala, Grecia Ramírez (58667…	56013596000; 58668142800; 35759391500; 57196455211; 58668142900; 58666997400; 58668143000; 58668376500; 58667231900; 58667925700; 58667691700; 58667691800; 58666768400; 56672898200; 56569532900	Volatile Organic Compounds Produced by Kosakonia cowanii Cp1 Isolated from the Seeds of Capsicum pubescens R & P Possess Antifungal Activity	2023	Microorganisms	11	10	2491				2	10.3390/microorganisms11102491	https://www.scopus.com/inward/record.uri?eid=2-s2.0-85175051872&doi=10.3390%2fmicroorganisms11102491&partnerID=40&md5=8c8da185f42e20ee843d15add3c4c402	Centro de Investigación y de Estudios Avanzados del IPN, Irapuato, 6824, Mexico; Facultad de Química, Universidad Autónoma de Querétaro, Cerro de las Campanas S/N, Querétaro, 76010, Mexico; Facultad de Ciencias Naturales, Universidad Autónoma de Querétaro, Av. de las Ciencias S/N, Querétaro, 76220, Mexico; Facultad de Ingeniería, Universidad Autónoma de Querétaro, Cerro de las Campanas S/N, Queré…	Hernández Flores J.L., Centro de Investigación y de Estudios Avanzados del IPN, Irapuato, 6824, Mexico; Martínez Y.J., Facultad de Química, Universidad Autónoma de Querétaro, Cerro de las Campanas S/N, Querétaro, 76010, Mexico; Ramos López M.Á., Facultad de Química, Universidad Autónoma de Querétaro, Cerro de las Campanas S/N, Querétaro, 76010, Mexico; Saldaña Gutierrez C., Facultad de Ciencias N…	The Kosakonia cowanii Cp1 strain was isolated from seeds of Capsicum pubescens R. & P. cultivated in Michoacan, Mexico. Genetic and ecological role analyses were conducted for better characterization. The results show that genome has a length of 4.7 Mbp with 56.22% G + C and an IncF plasmid of 128 Kbp with 52.51% G + C. Furthermore, pathogenicity test revealed nonpathogenic traits confirmed by th…	2-butanone; 3-hydroxy; biocontrol; Capsicum pubescens seeds; Enterobacteriaceae; fungal inhibition; genome sequencing						Universidad Autónoma de Querétaro, UAQ, (FONDEC-UAQ-2022, FOPER-2022)	This research was partially funded by the Universidad Autónoma de Querétaro (FONDEC-UAQ-2022; FOPER-2022).	Kraft K.H., Brown C.H., Nabhan G.P., Luedeling E., de Luna Ruiz J., Coppens d'Eeckenbrugge G., Hijmans R.J., Gepts P., Multiple lines of evidence for the origin of domesticated chili pepper, Capsicum annuum, in Mexico, Proc. Natl. Acad. Sci. USA, 111, pp. 6165-6170, (2014); Tripodi P., Rabanus-Wallace M.T., Barchi L., Kale S., Esposito S., Acquadro A., Schafleitner R., van Zonneveld M., Prohens J…	J. Campos Guillén; Facultad de Química, Universidad Autónoma de Querétaro, Querétaro, Cerro de las Campanas S/N, 76010, Mexico; email: juan.campos@uaq.mx; J.A. Rodríguez Morales; Facultad de Ingeniería, Universidad Autónoma de Querétaro, Querétaro, Cerro de las Campanas S/N, 76010, Mexico; email: josealberto970@hotmail.com		Multidisciplinary Digital Publishing Institute (MDPI)						20762607				English	Microorg.	Article	Final	All Open Access; Gold Open Access; Green Open Access	Scopus	2-s2.0-85175051872
Naik H.; Maiti S.; Amaresan N.	Naik, Hetvi (58080201300); Maiti, Saborni (55432784400); Amaresan, Natarajan (26030304800)	58080201300; 55432784400; 26030304800	Microbial volatile compounds (MVCs): an eco-friendly tool to manage abiotic stress in plants	2023	Environmental Science and Pollution Research	30	40		91746	91760	14	0	10.1007/s11356-023-29010-w	https://www.scopus.com/inward/record.uri?eid=2-s2.0-85166279594&doi=10.1007%2fs11356-023-29010-w&partnerID=40&md5=1a438b539212bd535d3739963790a145	C. G. Bhakta Institute of Biotechnology, Uka Tarsadia University, Maliba Campus, Bardoli, Gujarat, Surat, 394 350, India; School of Biological Sciences, University of Utah, Salt Lake City, 84112, UT, United States	Naik H., C. G. Bhakta Institute of Biotechnology, Uka Tarsadia University, Maliba Campus, Bardoli, Gujarat, Surat, 394 350, India; Maiti S., School of Biological Sciences, University of Utah, Salt Lake City, 84112, UT, United States; Amaresan N., C. G. Bhakta Institute of Biotechnology, Uka Tarsadia University, Maliba Campus, Bardoli, Gujarat, Surat, 394 350, India	Microbial volatile compounds (MVCs) are produced during the metabolism of microorganisms, are widely distributed in nature, and have significant applications in various fields. To date, several MVCs have been identified. Microbial groups such as bacteria and fungi release many organic and inorganic volatile compounds. They are typically small odorous compounds with low molecular masses, low boili…	Abiotic stress; Metabolites; Plants; Stress tolerance; Volatile compounds	Fungi; Photosynthesis; Plant Development; Plants; Stress, Physiological; Volatile Organic Compounds; volatile organic compound; abiotic factor; metabolism; photosynthesis; physicochemical property; plant; secondary metabolite; volatile organic compound; chemistry; fungus; metabolism; photosynthesis; physiological stress; plant; plant development		Volatile Organic Compounds,			Uka Tarsadia University, UTU	The authors thank UTU Management and Director, CGBIBT, for their constant support and rendering necessary facilities.	Alpha C.J., Campos M., Jacobs-Wagner C., Strobel S.A., Mycofumigation by the volatile organic compound-producing fungus Muscodor albus induces bacterial cell death through DNA damage, Appl Environ Microbiol, 81, 3, pp. 1147-1156, (2015); Avalos M., Garbeva P., Raaijmakers J.M., van Wezel G.P., Production of Glycine-Derived Ammonia as a Low-Cost and Long-Distance Antibiotic Strategy by Streptomyce…	N. Amaresan; C. G. Bhakta Institute of Biotechnology, Uka Tarsadia University, Surat, Maliba Campus, Bardoli, Gujarat, 394 350, India; email: na.amaresan@gmail.com		Springer Science and Business Media Deutschland GmbH						09441344		ESPLE	37531051	English	Environ. Sci. Pollut. Res.	Review	Final		Scopus	2-s2.0-85166279594
Chen Y.; Qi J.; Yang H.; Lei X.; Jiang J.; Song Y.; Qin Y.; Liu Y.-L.	Chen, Yu (57214459583); Qi, Jiali (58569631100); Yang, Hanyu (58569764000); Lei, Xingmeng (58294394300); Jiang, Jiao (57208085449); Song, Yuyang (57192315017); Qin, Yi (56810031800); Liu, Yan-Lin (57203674890)	57214459583; 58569631100; 58569764000; 58294394300; 57208085449; 57192315017; 56810031800; 57203674890	Fungal dynamic during apricot wine spontaneous fermentation and aromatic characteristics of Pichia kudriavzevii for potential as starter	2023	Food Chemistry: X	19		100862				1	10.1016/j.fochx.2023.100862	https://www.scopus.com/inward/record.uri?eid=2-s2.0-85170420763&doi=10.1016%2fj.fochx.2023.100862&partnerID=40&md5=830d9908c778f5bb11cc7cc2204f2607	College of Enology, Northwest A & F University, Yangling, 712100, China; Shaanxi Engineering Research Center for Viti-Viniculture, Yangling, 712100, China; Ningxia Helan Mountain's East Foothill Wine Experiment and Demonstration Station of Northwest, A&F University, Ningxia, Yongning, 750104, China	Chen Y., College of Enology, Northwest A & F University, Yangling, 712100, China; Qi J., College of Enology, Northwest A & F University, Yangling, 712100, China; Yang H., College of Enology, Northwest A & F University, Yangling, 712100, China; Lei X., College of Enology, Northwest A & F University, Yangling, 712100, China; Jiang J., College of Enology, Northwest A & F University, Yangling, 712100…	Microbial activity during spontaneous fermentation in alcoholic beverages have driven in developing the chemical and aromatic characteristic of products but not clear in apricot wines. We have characterised the composition of fungal communities and volatile metabolites in apricot wine spontaneous fermentation among two Shaanxi regions. Results showed that Aureobasidium, Alternaria, Pichia and Sac…	Apricot wine; Aroma control; Fungal diversity; Pichia kudriavzevii; Spontaneous fermentation	Aromatic compounds; Fermentation; Metabolites; Odors; Starters; Yeast; 2,3 butanediol; acetic acid; acetic acid ethyl ester; alcohol derivative; butyl butanoate; decanol; ester; ethyl hexanoate; farnesol; geraniol; hexanoic acid; isopentyl alcohol; lauric acid; lauryl alcohol; octanoic acid; palmitic acid methyl ester; pentanol; phenethyl alcohol; terpene; terpineol; unclassified drug; Alternaria…		2,3 butanediol, 513-85-9; acetic acid, 127-08-2, 127-09-3, 64-19-7, 71-50-1, 6131-90-4; acetic acid ethyl ester, 141-78-6; decanol, 112-30-1, 36729-58-5; farnesol, 4602-84-0; geraniol, 106-24-1; hexanoic acid, 142-62-1, 151-33-7; isopentyl alcohol, 123-51-3; lauric acid, 115-05-9, 143-07-7; lauryl alcohol, 112-53-8, 27342-88-7; octanoic acid, 124-07-2, 1984-06-1, 74-81-7; palmitic acid methyl est…			MARA, (CARS- 29-jg-03); Key Research and Development Program of Ningxia, (2022BBF02015, 2023BCF01025); National Natural Science Foundation of China, NSFC, (32372312, U21A20269); Agriculture Research System of China	This project was supported by Key Research and Development Project of Ningxia Hui Autonomous Region (2022BBF02015; 2023BCF01025), National Natural Science Foundation of China (32372312), National Natural Science Key Foundation of China (U21A20269), and China Agriculture Research System of MOF and MARA (CARS- 29-jg-03).	Bowen A.J., Reynolds A., Lesschaeve I., Harvest date and crop level influence sensory and chemical profiles of Ontario Vidal blanc and Riesling icewines, Food Research International, 89, pp. 591-603, (2016); Capece A., Romaniello R., Siesto G., Romano P., Diversity of Saccharomyces cerevisiae yeasts associated to spontaneously fermenting grapes from an Italian “heroic vine-growing area”, Food Mic…	Y. Qin; College of Enology, Northwest A & F University, Yangling, 712100, China; email: qinyi@nwafu.edu.cn		Elsevier Ltd						25901575				English	Food Chem. X	Article	Final	All Open Access; Gold Open Access; Green Open Access	Scopus	2-s2.0-85170420763
Passi A.; Nagendra S.M.S.; Maiya M.P.	Passi, Amit (57223352314); Nagendra, S. M. Shiva (57208710399); Maiya, M.P. (6701680056)	57223352314; 57208710399; 6701680056	Occupational exposure and personal exposure to hazardous air pollutants in underground metro stations and factors causing poor indoor air quality	2023	Air Quality, Atmosphere and Health	16	9		1851	1870	19	2	10.1007/s11869-023-01378-1	https://www.scopus.com/inward/record.uri?eid=2-s2.0-85160592899&doi=10.1007%2fs11869-023-01378-1&partnerID=40&md5=7efa79b0305d9c63d0cc469a65a3e8a3	Department of Civil Engineering, Indian Institute of Technology Madras, Chennai, 600036, India; Department of Mechanical Engineering, Indian Institute of Technology Madras, Chennai, 600036, India	Passi A., Department of Civil Engineering, Indian Institute of Technology Madras, Chennai, 600036, India; Nagendra S.M.S., Department of Civil Engineering, Indian Institute of Technology Madras, Chennai, 600036, India; Maiya M.P., Department of Mechanical Engineering, Indian Institute of Technology Madras, Chennai, 600036, India	In this comprehensive research study, the occupational exposure levels of subway personnel employed in underground metro stations and personal exposure levels of passengers commuting by metro trains to airborne pollutants were investigated. The factors leading to deteriorating indoor air quality due to greater concentrations of air pollutants were also identified. For this reason, a field study w…	Factors causing poor indoor air quality; Hazardous air pollutants; Occupational exposure; Personal exposure; Underground metro stations	Chennai; India; Tamil Nadu; air quality; atmospheric pollution; cancer; carbon dioxide; carbon monoxide; indoor air; occupational exposure; particulate matter; relative humidity; risk assessment; seasonal variation					Chennai Metro Rail Limited	The authors would like to thank the officers and staff members of Chennai Metro Rail Limited (CMRL) for their kind permission and support in conducting this study.	Aarnio P., Yli-Tuomi T., Kousa A., Makela T., Hirsikko A., Hameri K., Raisanen M., Hillamo R., Koskentalo T., Jantunen M., The concentrations and composition of and exposure to fine particles (PM2.5) in the Helsinki subway system, Atmos Environ, 39, pp. 5059-5066, (2005); Abadie M.O., Le Nir G., Nicolle J., Honore C., Blondeau P., Kauffman A., Indoor air quality in metro systems: A survey, In 13T…	S.M.S. Nagendra; Department of Civil Engineering, Indian Institute of Technology Madras, Chennai, 600036, India; email: snagendra@iitm.ac.in		Springer Science and Business Media B.V.						18739318				English	Air Qual. Atmos. Health	Article	Final		Scopus	2-s2.0-85160592899
Wei J.; Zhao J.; Suo M.; Wu H.; Zhao M.; Yang H.	Wei, Jinbin (58073082500); Zhao, Jin (58073082600); Suo, Meng (57703787700); Wu, Hao (57192804213); Zhao, Min (35774961600); Yang, Hongyan (37118212000)	58073082500; 58073082600; 57703787700; 57192804213; 35774961600; 37118212000	Biocontrol mechanisms of Bacillus velezensis against Fusarium oxysporum from Panax ginseng	2023	Biological Control	182		105222				7	10.1016/j.biocontrol.2023.105222	https://www.scopus.com/inward/record.uri?eid=2-s2.0-85151720596&doi=10.1016%2fj.biocontrol.2023.105222&partnerID=40&md5=122960a893378def7cf256439e72fb50	College of Life Sciences, Northeast Forestry University, Harbin, China; Key Laboratory for Enzyme and Enzyme-like Material Engineering of Heilongjiang, Harbin, China	Wei J., College of Life Sciences, Northeast Forestry University, Harbin, China, Key Laboratory for Enzyme and Enzyme-like Material Engineering of Heilongjiang, Harbin, China; Zhao J., College of Life Sciences, Northeast Forestry University, Harbin, China, Key Laboratory for Enzyme and Enzyme-like Material Engineering of Heilongjiang, Harbin, China; Suo M., College of Life Sciences, Northeast Fore…	Root rot caused by Fusarium oxysporum severely reduces ginseng root yield and quality, leading to large economic losses. Biological control has attracted extensive attention because it is safe, environmentally friendly, and sustainable. Screening for biocontrol strains to suppress soil-borne diseases is important for improving ginseng quality. A Bacillus velezensis strain was isolated from the fo…	Bacillus velezensis; Biocontrol; Fusarium oxysporum; Panax ginseng; Root rot						Natural Science Foundation of Heilongjiang Province, (LH2022C013); Fundamental Research Funds for the Central Universities, (2572020DR08)	This study was supported by Joint Funds of the Natural Science Foundation of Heilongjiang Province (LH2022C013) and Fundamental Research Funds for the Central Universities (No. 2572020DR08).	Aloo B.N., Makumba B.A., Mbega E.R., The potential of Bacilli rhizobacteria for sustainable crop production and environmental sustainability, Microbiol Res., 219, pp. 26-39, (2019); Beauregard P.B., Chai Y., Vlamakis H., Losick R., Kolter R., (2013); Bellemain E., Carlsen T., Brochmann C., Coissac E., Taberlet P., Kauserud H., ITS as an environmental DNA barcode for fungi: an in silico approach r…			Academic Press Inc.						10499644		BCIOE		English	Biol. Control	Article	Final		Scopus	2-s2.0-85151720596
Bourdon P.-A.; Zottele M.; Zafar Z.; Baxter I.; Midthassel A.; Myrta A.; Wechselberger K.F.; Strasser H.; Butt T.M.	Bourdon, Pierre-Antoine (57280376200); Zottele, Maria (57297790400); Zafar, Zeeshan (57302778700); Baxter, Ian (55613778900); Midthassel, Audun (55614591100); Myrta, Arben (57217025919); Wechselberger, Katharina F. (55657142600); Strasser, Hermann (7005802938); Butt, Tariq M. (7006115375)	57280376200; 57297790400; 57302778700; 55613778900; 55614591100; 57217025919; 55657142600; 7005802938; 7006115375	Behavioral response of three subterranean pests (Agriotes lineatus, Diabrotica virgifera virgifera, Phyllopertha horticola) to the fungal volatile organic compounds 1-octen-3-ol and 3-octanone	2023	Arthropod-Plant Interactions	17	4		473	483	10	0	10.1007/s11829-023-09959-8	https://www.scopus.com/inward/record.uri?eid=2-s2.0-85160858504&doi=10.1007%2fs11829-023-09959-8&partnerID=40&md5=774e0426636a9bc0c1185a4797ddcd2b	Department of Biosciences, Swansea University, Singleton Park, Swansea, SA2 8PP, United Kingdom; Department of Microbiology, Leopold-Franzens University Innsbruck, Technikerstraße 25, Innsbruck, 6020, Austria; National University of Sciences and Technology, H-12, Srinagar Highway, Islamabad, 44000, Pakistan; Certis-Belchim, Stadsplateau 16, Utrecht, 3521 AZ, Netherlands; Institute for Sustainable…	Bourdon P.-A., Department of Biosciences, Swansea University, Singleton Park, Swansea, SA2 8PP, United Kingdom, Certis-Belchim, Stadsplateau 16, Utrecht, 3521 AZ, Netherlands; Zottele M., Department of Microbiology, Leopold-Franzens University Innsbruck, Technikerstraße 25, Innsbruck, 6020, Austria; Zafar Z., National University of Sciences and Technology, H-12, Srinagar Highway, Islamabad, 44000…	The volatile organic compounds (VOCs) 1-octen-3-ol and 3-octanone produced by the entomopathogenic fungus Metarhizium brunneum are known to have pesticidal properties at high doses against a range of invertebrate pests. Very little is known about their behavior-modifying (semiochemical) properties. This study focused on investigating the behavioral responses of three subterranean crop pests, wire…	Biofumigation; Insect behavior; Molecular docking; Odorant binding proteins; Soil pests; Volatile organic compounds	behavioral response; dissipation; efficiency measurement; fungal disease; molecular analysis; pest damage; protein; volatile organic compound					Certis-Belchim and Swansea University; Swansea University	Funding text 1: The study was funded by Certis-Belchim and Swansea University. ; Funding text 2: The authors thank Certis-Belchim and Swansea University for funding this work.	Adasme M.F., Linnemann K.L., Bolz S.N., Et al., PLIP 2021: expanding the scope of the protein–ligand interaction profiler to DNA and RNA, Nucleic Acids Res, 49, pp. W530-W534, (2021); Adhikari A., Evaluation of trap crops for the management of wireworms in spring wheat in Montana, Arthropod-Plant Interact., 11, (2017); Ambele C.F., Bisseleua H.D.B., Akutse K.S., Et al., Testing a co-formulation o…	P.-A. Bourdon; Department of Biosciences, Swansea University, Swansea, Singleton Park, SA2 8PP, United Kingdom; email: 967179@swansea.ac.uk		Springer Science and Business Media B.V.						18728855				English	Arthropod-Plant Interact.	Article	Final	All Open Access; Green Open Access; Hybrid Gold Open Access	Scopus	2-s2.0-85160858504
de Morais J.S.; Cabral L.; Bezerril F.F.; Uhlmann L.O.; dos Santos Lima M.; Noronha M.F.; dos Santos S.A.; Madruga M.S.; Olegario L.S.; Wagner R.; Sant'Ana A.S.; Magnani M.	de Morais, Janne Santos (57214363147); Cabral, Lucélia (35742713600); Bezerril, Fabricia França (55880857700); Uhlmann, Lilian Osmari (55343923300); dos Santos Lima, Marcos (58202830900); Noronha, Melline F. (35741441600); dos Santos, Silvana Alves (57219194414); Madruga, Marta Suely (7003784079); Olegario, Lary Souza (57208750547); Wagner, Roger (57218145405); Sant'Ana, Anderson S. (57192073087)…	57214363147; 35742713600; 55880857700; 55343923300; 58202830900; 35741441600; 57219194414; 7003784079; 57208750547; 57218145405; 57192073087; 26654358900	Farming system impacts the bioactive compounds, microbial diversity, aroma and color in edible red mini-roses (Rosa chinensis Jacq.)	2023	Food Research International	173		113233				1	10.1016/j.foodres.2023.113233	https://www.scopus.com/inward/record.uri?eid=2-s2.0-85165234802&doi=10.1016%2fj.foodres.2023.113233&partnerID=40&md5=f6a69b68ee1504600914b0452a3a4557	Laboratory of Microbial Processes in Foods, Department of Food Engineering, Center of Technology, Federal University of Paraíba, Campus I, Paraíba, João Pessoa, 58051-900, Brazil; Department of Phytotechnics, Federal University of Santa Maria (UFSM), RS, Santa Maria, Brazil; Department of Food Technology, Federal Institute of Sertão Pernambucano, Pernambuco, Petrolina, Brazil; Department of Micro…	de Morais J.S., Laboratory of Microbial Processes in Foods, Department of Food Engineering, Center of Technology, Federal University of Paraíba, Campus I, Paraíba, João Pessoa, 58051-900, Brazil; Cabral L., Laboratory of Microbial Processes in Foods, Department of Food Engineering, Center of Technology, Federal University of Paraíba, Campus I, Paraíba, João Pessoa, 58051-900, Brazil; Bezerril F.F…	Mini-roses (Rosa chinensis Jacq.) is largely used in salty dishes and desserts. This study evaluated instrumental color, sugars, organic acids, phenolics, volatiles, and the indigenous microbiota (fungi and bacteria) in edible mini-roses farmed in discarded fruits biocompost and animal manure systems. A descriptive sensory analysis of flowers was also performed. Mini-roses farmed in biocompost ha…	Anthocyanins; Edible flowers; Farming systems; Fruity aroma; Organic fertilizers	Agriculture; Animals; Anthocyanins; Manure; Odorants; Rosa; Animals; Anthocyanins; Farms; Fertilizers; Fruits; Manures; Odors; Sensory analysis; Volatile fatty acids; anthocyanin; fragrance; Animal manure; Bioactive compounds; Edible flower; Farming system; Fruity aroma; Microbiotas; Organic fertilizers; Phenolics; Rosa chinensis; System impact; agriculture; animal; manure; rose; Color		Anthocyanins, ; Manure,			Empresa Paraibana de Abastecimento e Serviços Agrícolas; Coordenação de Aperfeiçoamento de Pessoal de Nível Superior, CAPES; Conselho Nacional de Desenvolvimento Científico e Tecnológico, CNPq, (142068/2020-9, 302763/2014-7, 305804/2017-0)	Funding text 1: This study was financed by Conselho Nacional de Desenvolvimento Científico e Tecnológico - Brazil (CNPq) (Grant #142068/2020-9) and by the project code 14836-202101/2021 approved in the call 01/2021 PROPESQ/PRPG/UFPB. A. S. Sant'Ana acknowledges the financial support of “Conselho Nacional de Desenvolvimento Científico e Tecnológico” (CNPq) (#302763/2014-7, and #305804/2017-0) and …	(2020); (2021); Appolloni E., Pennisi G., Zauli I., Carotti L., Paucek I., Gianquinto G., Beyond vegetables: Effects of indoor LED light on specialized metabolite biosynthesis in medicinal and aromatic plants, edible flowers, and microgreens, Journal of the Science of Food and Agriculture, 102, 2, pp. 472-487, (2022); Benvenuti S., Mazzoncini M., The biodiversity of edible flowers: Discovering ne…	M. Magnani; Laboratory of Microbial Processes in Foods, Department of Food Engineering, Center of Technology, Federal University of Paraíba, João Pessoa, Campus I, Paraíba, 58051-900, Brazil; email: magnani2@gmail.com		Elsevier Ltd						09639969		FORIE	37803548	English	Food Res. Int.	Article	Final		Scopus	2-s2.0-85165234802
Chan M.E.; Tan J.Y.; Lee Y.Y.; Lee D.; Fong Y.K.; Mutwil M.; Wong J.Y.; Hong Y.	Chan, Mu En (58411121900); Tan, Jhing Yein (58204724100); Lee, Yan Yi (58204593300); Lee, Daryl (57215005378); Fong, Yok King (8215564200); Mutwil, Marek (24176018000); Wong, Jia Yih (57056833300); Hong, Yan (36082936200)	58411121900; 58204724100; 58204593300; 57215005378; 8215564200; 24176018000; 57056833300; 36082936200	Locally Isolated Trichoderma harzianum Species Have Broad Spectrum Biocontrol Activities against the Wood Rot Fungal Species through Both Volatile Inhibition and Mycoparasitism	2023	Journal of Fungi	9	6	675				2	10.3390/jof9060675	https://www.scopus.com/inward/record.uri?eid=2-s2.0-85163752866&doi=10.3390%2fjof9060675&partnerID=40&md5=53b58c8b03c87d753f8a87ee45ebfe03	School of Biological Sciences, Nanyang Technological University, 60 Nanyang Drive, Singapore, 637551, Singapore; National Parks Board, 1 Cluny Road, Singapore Botanic Gardens, Singapore, 259569, Singapore	Chan M.E., School of Biological Sciences, Nanyang Technological University, 60 Nanyang Drive, Singapore, 637551, Singapore; Tan J.Y., School of Biological Sciences, Nanyang Technological University, 60 Nanyang Drive, Singapore, 637551, Singapore; Lee Y.Y., School of Biological Sciences, Nanyang Technological University, 60 Nanyang Drive, Singapore, 637551, Singapore; Lee D., National Parks Board,…	Pathogenic root/wood rot fungal species infect multiple urban tree species in Singapore. There is a need for sustainable and environmentally friendly mitigation. We report the local Trichoderma strains as potential biocontrol agents (BCAs) for pathogenic wood rot fungal species such as Phellinus noxius, Rigidoporus microporus, and Fulvifomes siamensis. Isolated Trichoderma strains were DNA-barcod…	biocontrol; Fulvifomes siamensis; mycoparasitism; Phellinus noxius; Rigidoporus microporus; Trichoderma; volatile inhibition; wood rot fungi						MND Research and Innovation Fund, (NTU REF 2019-1120); Nemzeti Fejlesztési Minisztérium, NFM	This research is supported by the Ministry of National Development (MND), Singapore, under the MND Research and Innovation Fund grant to Hong Y. Mutwil M. and Chan P. (grant number NTU REF 2019-1120). Any opinions, findings, conclusions, or recommendations expressed in this material are those of the author(s) and do not reflect the views of the Ministry of National Development, Singapore. It was …	Williamson-Benavides B.A., Dhingra A., Understanding Root Rot Disease in Agricultural Crops, Horticulturae, 7, (2021); Coque J.J.R., Alvarez-Perez J.M., Cobos R., Gonzalez-Garcia S., Ibanez A.M., Diez Galan A., Calvo-Pena C., Advances in the control of phytopathogenic fungi that infect crops through their root system, Adv. Appl. Microbiol, 111, pp. 123-170, (2020); Ann P.J., Chang T.T., Ko W.H., …	Y. Hong; School of Biological Sciences, Nanyang Technological University, Singapore, 60 Nanyang Drive, 637551, Singapore; email: yhong@ntu.edu.sg		MDPI						2309608X				English	J. Fungi	Article	Final	All Open Access; Gold Open Access; Green Open Access	Scopus	2-s2.0-85163752866
Santos J.B.D.; Cruz J.D.O.; Geraldo L.C.; Dias E.G.; Queiroz P.R.M.; Monnerat R.G.; Borges M.; Blassioli-Moraes M.C.; Blum L.E.B.	Santos, Jônatas Barros dos (58535354100); Cruz, José de Oliveira (57215068437); Geraldo, Leticia Costa (58306856300); Dias, Emanuel Guimarães (58306027700); Queiroz, Paulo Roberto Martins (6506844924); Monnerat, Rose Gomes (55666570600); Borges, Miguel (7102828559); Blassioli-Moraes, Maria Carolina (57203791248); Blum, Luiz Eduardo Bassay (14526734000)	58535354100; 57215068437; 58306856300; 58306027700; 6506844924; 55666570600; 7102828559; 57203791248; 14526734000	Detection and evaluation of volatile and non-volatile antifungal compounds produced by Bacillus spp. strains	2023	Microbiological Research	275		127465				4	10.1016/j.micres.2023.127465	https://www.scopus.com/inward/record.uri?eid=2-s2.0-85167853525&doi=10.1016%2fj.micres.2023.127465&partnerID=40&md5=a7784367b2c47c45198804ba1bfde61f	University of Brasília (UnB), Postgraduate Program in Agronomy, Faculty of Agronomy and Veterinary Medicine, Brasília, 70910–900, Brazil; University Center of Brasília (UNICEUB), Brasília, 70790–075, Brazil; Empresa Brasileira de Pesquisa Agropecuária (Brazilian Agricultural Research Corporation) Genetic Resources and Biotechnology (CENARGEN), Brasília, 70770–917, Brazil	Santos J.B.D., University of Brasília (UnB), Postgraduate Program in Agronomy, Faculty of Agronomy and Veterinary Medicine, Brasília, 70910–900, Brazil; Cruz J.D.O., University of Brasília (UnB), Postgraduate Program in Agronomy, Faculty of Agronomy and Veterinary Medicine, Brasília, 70910–900, Brazil; Geraldo L.C., University of Brasília (UnB), Postgraduate Program in Agronomy, Faculty of Agrono…	The identification of antifungal compounds produced by microorganisms is crucial in the context of sustainable agriculture. Bacteria of the genus Bacillus have a broad spectrum of action that can influence plant growth and control pests, vectors of public health relevance and phytopathogens. Lipopeptides are the main compounds related to the biological control of several pathogen species. Strains…	Biological control; Sclerotinia sclerotiorum; Secondary metabolites; Volatile organic compounds	Antifungal Agents; Ascomycota; Bacillus; Bacteria; Lipopeptides; Plant Diseases; Sclerotinia sclerotiorum; Brazil; Agriculture; Bacteria; Bacteriology; Biochemistry; Biosynthesis; Biotechnology; Fungi; Gene expression; Ketones; Metabolites; Pathogens; Peptides; Polymerase chain reaction; antifungal agent; lipopeptide; Antifungal compounds; Bacillus spp; Bacillus strain; Biological controls; Biote…		Antifungal Agents, ; Lipopeptides,			Brazilian Corporation of Agricultural Research; Federal District Research Foundation; Universidade de Brasília, UnB, (23106.011913/2023–73); Empresa Brasileira de Pesquisa Agropecuária, EMBRAPA, (10.20.02.009.00.00); Conselho Nacional de Desenvolvimento Científico e Tecnológico, CNPq, (309372/2021–6); Fundação de Apoio à Pesquisa do Distrito Federal, FAPDF	This project was financially supported by University of Brasília (UnB) ( 23106.011913/2023–73 ), National Council of Technological and Scientific Development ( CNPq ) ( 309372/2021–6 ), Federal District Research Foundation ( FAP-DF ) and the Brazilian Corporation of Agricultural Research (EMBRAPA) ( 10.20.02.009.00.00 ).	Almoneafy A.A., Kakar K.U., Nawaz Z., Li B., Saand M.A., Chun-lan Y., Xie G.L., Tomato plant growth promotion and antibacterial related-mechanisms of four rhizobacterial Bacillus strains against Ralstonia solanacearum, Symbiosis, 63, pp. 59-70, (2014); Alves E., (2004); Andersen R.A., Hamilton-Kemp T.R., Hildebrand D.F., McKracken C.T., Jr, Collins R.W., Fleming P.D., Structure-antifungal activit…	J.B.D. Santos; University of Brasília (UnB), Postgraduate Program in Agronomy, Faculty of Agronomy and Veterinary Medicine, Brasília, 70910–900, Brazil; email: jonatas.bsantos@hotmail.com		Elsevier GmbH						09445013		MCRSE	37543004	English	Microbiol Res.	Article	Final		Scopus	2-s2.0-85167853525
Sapmaz T.; Uwineza C.; Mahboubi A.; De Wever H.; Koseoglu-Imer D.Y.; Taherzadeh M.J.	Sapmaz, Tugba (57194410666); Uwineza, Clarisse (57211484672); Mahboubi, Amir (55096676900); De Wever, Heleen (6701350063); Koseoglu-Imer, Derya Y. (37104395000); Taherzadeh, Mohammad J. (6701407496)	57194410666; 57211484672; 55096676900; 6701350063; 37104395000; 6701407496	Towards maximum value creation from potato protein liquor: volatile fatty acids production from fungal cultivation effluent	2023	Biomass Conversion and Biorefinery	13	18		16359	16372	13	2	10.1007/s13399-023-03782-0	https://www.scopus.com/inward/record.uri?eid=2-s2.0-85146255673&doi=10.1007%2fs13399-023-03782-0&partnerID=40&md5=5a82c7b51f153185cb68e8106bfec76a	Department of Environmental Engineering, Istanbul Technical University, Maslak, Istanbul, 34469, Turkey; Swedish Center for Resource Recovery, University of Borås, Borås, 501 90, Sweden; Flemish Institute for Technological Research, VITO NV, Boeretang 200, Mol, B-2400, Belgium	Sapmaz T., Department of Environmental Engineering, Istanbul Technical University, Maslak, Istanbul, 34469, Turkey, Swedish Center for Resource Recovery, University of Borås, Borås, 501 90, Sweden; Uwineza C., Swedish Center for Resource Recovery, University of Borås, Borås, 501 90, Sweden; Mahboubi A., Swedish Center for Resource Recovery, University of Borås, Borås, 501 90, Sweden; De Wever H.,…	The cornerstones of an efficient circular waste management strategy aiming for enhanced resource efficiency are maximizing organic waste valorization and improving residual conversion to biochemicals. In this regard, this study focuses on the production of volatile fatty acids (VFAs) from the effluent of fungi biomass cultivation on low-grade residues from the potato starch industry with batch an…	Acidogenic digestion; Animal manure; Membrane bioreactor; Potato protein liquor; Volatile fatty acids	Animals; Bioconversion; Bioreactors; Effluents; Fertilizers; Manures; Proteins; Starch; Acidogenic digestions; Animal manure; Chicken manure; Fatty acid productions; Membrane bioreactor; Potato protein liquor; Potato starches; Starch industry; Value creation; Waste management strategies; Volatile fatty acids					Technical Research Council of Turkiye; Technical Research Council of Turkiye; Vetenskapsrådet, VR; Türkiye Bilimsel ve Teknolojik Araştırma Kurumu, TÜBİTAK; Yükseköğretim Kurulu; Högskolan i Borås, HB	Funding text 1: The authors are thankful to Sweden’s Innovation Agency, Swedish Research Council, and the University of Borås for the technical and financial support for this research work. We also gratefully acknowledge the Scientific and the Technical Research Council of Turkiye, TUBITAK (2211-A Internal Graduate Scholarship Programme) and the Council of Higher Education (CoHE) (100/2000 PhD Gr…	Harvesting of agricultural plants, (2022); Harvest of potatoes 2021. Preliminary statistics, S. Sweden, Editor, (2022); Kuktaite R., Et al., How the unuseful can be turned into sustainable and useful: novel potato protein bioplastics with unusual strength, (2015); Ahokas M., Et al., Resource assessment for potato biorefinery: side stream potential in Northern Ostrobothnia, Agron Res, 12, 3, pp. 6…	T. Sapmaz; Swedish Center for Resource Recovery, University of Borås, Borås, 501 90, Sweden; email: tugba.sapmaz@hb.se		Springer Science and Business Media Deutschland GmbH						21906815				English	Biomass Convers. Biorefinery	Article	Final	All Open Access; Green Open Access; Hybrid Gold Open Access	Scopus	2-s2.0-85146255673
Zhang W.; Xie M.; Eleftherianos I.; Mohamed A.; Cao Y.; Song B.; Zang L.-S.; Jia C.; Bian J.; Keyhani N.O.; Xia Y.	Zhang, Wei (57192223964); Xie, Mushan (57202162278); Eleftherianos, Ioannis (34770813400); Mohamed, Amr (55354419800); Cao, Yueqing (14218917500); Song, Baoan (57883932800); Zang, Lian-Sheng (34573777000); Jia, Chen (57885181400); Bian, Jing (57884435900); Keyhani, Nemat O. (6603839156); Xia, Yuxian (57198783159)	57192223964; 57202162278; 34770813400; 55354419800; 14218917500; 57883932800; 34573777000; 57885181400; 57884435900; 6603839156; 57198783159	An odorant binding protein is involved in counteracting detection-avoidance and Toll-pathway innate immunity	2023	Journal of Advanced Research	48			1	16	15	17	10.1016/j.jare.2022.08.013	https://www.scopus.com/inward/record.uri?eid=2-s2.0-85137722611&doi=10.1016%2fj.jare.2022.08.013&partnerID=40&md5=df9fed71c9112a2da8370d2a4ba1284a	State Key Laboratory Breeding Base of Green Pesticide and Agricultural Bioengineering, Key Laboratory of Green Pesticide and Agricultural Bioengineering, Ministry of Education, Guizhou University, Huaxi District, Guiyang, 550025, China; School of Life Science, Chongqing University, Chongqing, 401331, China; Infection and Innate Immunity Laboratory, Department of Biological Sciences, Institute for…	Zhang W., State Key Laboratory Breeding Base of Green Pesticide and Agricultural Bioengineering, Key Laboratory of Green Pesticide and Agricultural Bioengineering, Ministry of Education, Guizhou University, Huaxi District, Guiyang, 550025, China, School of Life Science, Chongqing University, Chongqing, 401331, China; Xie M., School of Life Science, Chongqing University, Chongqing, 401331, China; …	Introduction: Odorant-binding proteins (OBPs) are a class of small molecular weight soluble proteins that exist as expanded gene families in all insects, acting as ligand carriers mediating olfaction and other physiological processes. During fungal infection, a subset of insect OBPs were shown to be differentially expressed. Objectives: We tested whether the altered expression of insect OBPs duri…	Antimicrobial peptides; Entomopathogenic fungi; Insect innate immunity; Locust; Olfactory-mediated behaviors; Volatile organic compounds (VOCs)	Animals; Grasshoppers; Immunity, Innate; Insecta; Metarhizium; Mycoses; Odorants; fragrance; trehalose; animal; Caelifera; innate immunity; insect; Metarhizium; microbiology; physiology		trehalose, 99-20-7, 6138-23-4			Program of Introducing Talents to Chinese Universities; U.S. Department of Agriculture, USDA; National Institute of Food and Agriculture, NIFA, (2019-05150); Institute of Food and Agricultural Sciences, University of Florida, IFAS; Chongqing Normal University, CNU; National Natural Science Foundation of China, NSFC, (31540089, 32001961, 32111530121, 32160666); Faculty of Science, Cairo University…	Funding text 1: We thank Prof. Zhengbo He (Chongqing Normal University, Chongqing, China) for the assistance with the insect EAG response analysis and Prof. David Stanley (USDA ARS, Missouri, USA) for his critical reading and editing of the manuscript. This work was supported by funds from the National Natural Science Foundation of China (No. 32001961, 32160666), the Guizhou Province Science and …	Ortiz-Urquiza A., Keyhani N., Action on the surface: entomopathogenic fungi versus the insect cuticle, Insects, 4, 3, pp. 357-374, (2013); Eleftherianos I., Heryanto C., Bassal T., Zhang W., Tettamanti G., Mohamed A., Haemocyte-mediated immunity in insects: cells, processes and associated components in the fight against pathogens and parasites, Immunology, 164, 3, pp. 401-432, (2021); Zhang W., T…	W. Zhang; Genetic Engineering Research Center, School of Life Science, Chongqing University Chongqing, 400045, China; email: wzhang9@gzu.edu.cn		Elsevier B.V.						20901232			36064181	English	J. Adv. Res.	Article	Final	All Open Access; Gold Open Access; Green Open Access	Scopus	2-s2.0-85137722611
Guo H.; Shi X.; Han J.; Ren Q.; Gao Z.; Zhang A.; Wang H.; Du Y.	Guo, Honggang (57191974155); Shi, Xia (58558395200); Han, Jie (58076900000); Ren, Qianhui (58558865500); Gao, Zhangtai (58558280700); Zhang, Aihuan (11141517000); Wang, Haixiang (57190051478); Du, Yanli (12240276500)	57191974155; 58558395200; 58076900000; 58558865500; 58558280700; 11141517000; 57190051478; 12240276500	VOCs from fungi-infected apples attract and increase the oviposition of yellow peach moth Conogethes punctiferalis	2023	Pest Management Science	79	12		5208	5219	11	1	10.1002/ps.7727	https://www.scopus.com/inward/record.uri?eid=2-s2.0-85169423507&doi=10.1002%2fps.7727&partnerID=40&md5=3987681237b2497859229604874b3ba1	College of Bioscience and Resource Environment/Key Laboratory of Urban Agriculture (North China), Ministry of Agriculture and Rural Affairs of the People's Republic of China, Beijing University of Agriculture, Beijing, China; College of Forestry, Agricultural University of Shanxi, Taigu, China	Guo H., College of Bioscience and Resource Environment/Key Laboratory of Urban Agriculture (North China), Ministry of Agriculture and Rural Affairs of the People's Republic of China, Beijing University of Agriculture, Beijing, China; Shi X., College of Bioscience and Resource Environment/Key Laboratory of Urban Agriculture (North China), Ministry of Agriculture and Rural Affairs of the People's R…	BACKGROUND: Plant volatile organic compounds (VOCs) modified by plant-associated microbes can attract or repel the oviposition of herbivores. Here, we explored the effects of three different fungi on apples' VOCs and the cascading impacts on the oviposition preference of yellow peach moth [YPM, Conogethes punctiferalis (Guenée)]. RESULTS: Among Penicillium crustosum-infected apples (PCA), Rhizopu…	host plant VOCs; plant-associated microbes; the oviposition selection; tripartite interactions; yellow peach moth	Acetates; Animals; Butyrates; Female; Fungi; Humans; Malus; Moths; Oviposition; Propionates; Prunus persica; Volatile Organic Compounds; 2-methylbutanoic acid; acetic acid derivative; butyric acid; propionic acid; volatile organic compound; acetate; moth; oviposition; volatile organic compound; animal; egg laying; female; fungus; human; Malus; moth; peach		butyric acid, 107-92-6, 156-54-7, 461-55-2; propionic acid, 72-03-7, 79-09-4; 2-methylbutanoic acid, ; Acetates, ; Butyrates, ; Propionates, ; Volatile Organic Compounds,			Beijing University of Agriculture Science and Technology Innovation Sparkling Support Plan, (BUA‐HHXD2022004); Science & Technology Fund of Beijing Municipal Commission of Education, (KZ202210020027); Beijing University of Agriculture, BUA, (QNKJ202103)	We are grateful to Prof. Yan‐Min Wei for supplying the strain of (CG). This study was supported by the Science & Technology Fund of Beijing Municipal Commission of Education (grant number, KZ202210020027), Beijing University of Agriculture Science and Technology Innovation Sparkling Support Plan (grant number, BUA‐HHXD2022004), and Science Fund for Young Scholars from the Beijing University of Ag…	Eberl F., Hammerbacher A., Gershenzon J., Unsicker S.B., Leaf rust infection reduces herbivore-induced volatile emission in black poplar and attracts a generalist herbivore, New Phytol, 220, pp. 760-772, (2018); Eberl F., Bobadilla M.F.D., Reichelt M., Hammerbacher A., Unsicker S.B., Herbivory meets fungivory: insect herbivores feed on plant pathogenic fungi for their own benefit, Ecol Lett, 23, …	Y. Du; College of Bioscience and Resource Environment, Key Laboratory of Urban Agriculture (North China), Ministry of Agriculture and Rural Affairs of the People's Republic of China, Beijing University of Agriculture, Beijing, 102206, China; email: yanlidu@126.com; H. Wang; College of Forestry, Agricultural University of Shanxi, Taigu, China; email: whx25@126.com		John Wiley and Sons Ltd						1526498X		PMSCF	37591815	English	Pest Manage. Sci.	Article	Final		Scopus	2-s2.0-85169423507
Jiang K.; Li L.; Yang Z.; Chen H.; Qin Y.; Brennan C.	Jiang, Kai (57215574198); Li, Lin (57196182484); Yang, Zhouhao (58292565900); Chen, Haiyan (56190786700); Qin, Yuyue (15048447000); Brennan, Charles (7102931241)	57215574198; 57196182484; 58292565900; 56190786700; 15048447000; 7102931241	Variable characteristics of microbial communities and volatile organic compounds during post-harvest storage of wild morel mushrooms	2023	Postharvest Biology and Technology	203		112401				4	10.1016/j.postharvbio.2023.112401	https://www.scopus.com/inward/record.uri?eid=2-s2.0-85160428972&doi=10.1016%2fj.postharvbio.2023.112401&partnerID=40&md5=318236b046a248995e382153d0fb216c	Faculty of Food Science and Engineering, Kunming University of Science and Technology, Kunming, 650550, China; School of Life Healthy and Technology, Dongguan University of Technology, 523808, China; School of Science, Royal Melbourne Institute of Technology University, Melbourne, 3000, Australia	Jiang K., Faculty of Food Science and Engineering, Kunming University of Science and Technology, Kunming, 650550, China; Li L., School of Life Healthy and Technology, Dongguan University of Technology, 523808, China; Yang Z., Faculty of Food Science and Engineering, Kunming University of Science and Technology, Kunming, 650550, China; Chen H., Faculty of Food Science and Engineering, Kunming Univ…	Wild morel mushroom is one of the most popular mushrooms, but fresh morels have a short shelf life and are highly susceptible to microbial influences that can lead to spoilage and changes in volatile organic compounds. Therefore, the microbial communities (bacteria and fungi) were studied by high-throughput sequencing technology on wild morel mushrooms in a post-harvest environment at 4 ℃. The vo…	High-throughput sequencing; Microbial flora; Spoilage; Volatile organic compound; Wild morel mushroom						National Natural Science Foundation of China, NSFC, (22268024, 32060569)	The work was financially supported by the National Natural Science Foundation of China (No. 32060569 and 22268024 ).	Bass D., Stentiford G.D., Wang H.-C., Koskella B., Tyler C.R., The pathobiome in animal and plant diseases, Trends Ecol. Evol., 34, pp. 996-1008, (2019); Calin-Sanchez A., Carbonell-Barrachina A.A., Flavor and aroma analysis as a tool for quality control of foods, Foods, 10, (2021); Casaburi A., Piombino P., Nychas G.-J., Villani F., Ercolini D., Bacterial populations and the volatilome associate…	Y. Qin; Faculty of Food Science and Engineering, Kunming University of Science and Technology, Kunming, 650550, China; email: rabbqy@163.com		Elsevier B.V.						09255214		PBTEE		English	Postharvest Biol. Technol.	Article	Final		Scopus	2-s2.0-85160428972
Chen H.; Kang X.; Wang X.; Chen X.; Nie X.; Xiang L.; Liu D.; Zhao Z.	Chen, Hongfan (57944596200); Kang, Xinyue (58503495700); Wang, Xinyi (57211399284); Chen, Xinya (58567744100); Nie, Xin (57944104300); Xiang, Lu (57945087300); Liu, Dayu (55556224300); Zhao, Zhiping (55539997500)	57944596200; 58503495700; 57211399284; 58567744100; 57944104300; 57945087300; 55556224300; 55539997500	Potential Correlation between Microbial Diversity and Volatile Flavor Substances in a Novel Chinese-Style Sausage during Storage	2023	Foods	12	17	3190				2	10.3390/foods12173190	https://www.scopus.com/inward/record.uri?eid=2-s2.0-85170242027&doi=10.3390%2ffoods12173190&partnerID=40&md5=9da4bdb98a58dadedfa8f26b966ce54f	College of Food and Biological Engineering, Chengdu University, Chengdu, 610106, China; College of Food Science and Technology, Sichuan Tourism University, Chengdu, 610100, China; School of Basic Medical Sciences, Chengdu Medical College, Chengdu, 610500, China	Chen H., College of Food and Biological Engineering, Chengdu University, Chengdu, 610106, China, College of Food Science and Technology, Sichuan Tourism University, Chengdu, 610100, China; Kang X., College of Food and Biological Engineering, Chengdu University, Chengdu, 610106, China; Wang X., College of Food and Biological Engineering, Chengdu University, Chengdu, 610106, China; Chen X., College…	A novel Chinese-style sausage with Chinese traditional fermented condiments used as additional ingredients is produced in this study. The aim of this study was to investigate the microbial community’s structure, the volatile flavor substances and their potential correlation in the novel Chinese sausage. High-throughput sequencing (HTS) and solid-phase microextraction-gas chromatography-mass spect…	Chinese-style sausage; correlation analysis; high-throughput sequencing; microbial diversity; volatile flavor substance						Sichuan Provincial University Engineering Research Center for Industrialization of Sichuan Cuisine, (GCZX22–01); Sichuan Tourism University, (2022PY03); Science and Technology Department of Sichuan Province, SPDST, (2022NSFSC1702, 2023YFN0014)	This work was supported by grants from the Science and Technology Department of Sichuan Province (2022NSFSC1702, 2023YFN0014), Sichuan Provincial University Engineering Research Center for Industrialization of Sichuan Cuisine (GCZX22–01) and Sichuan Tourism University (2022PY03).	Flores M., Corral S., Cano-Garcia L., Salvador A., Belloch C., Yeast strains as potential aroma enhancers in dry fermented sausages, Int. J. Food Microbiol, 212, pp. 16-24, (2015); Benito M.J., Serradilla M.J., Ruiz-Moyano S., Martin A., Perez-Nevado F., Cordoba M.G., Rapid differentiation of lactic acid bacteria from autochthonous fermentation of Iberian dry-fermented sausages, Meat Sci, 80, pp.…	Z. Zhao; College of Food and Biological Engineering, Chengdu University, Chengdu, 610106, China; email: zhaozhiping@cdu.edu.cn; X. Nie; College of Food Science and Technology, Sichuan Tourism University, Chengdu, 610100, China; email: niexin@sctu.edu.cn		Multidisciplinary Digital Publishing Institute (MDPI)						23048158				English	Foods	Article	Final	All Open Access; Gold Open Access; Green Open Access	Scopus	2-s2.0-85170242027
Zheng R.; Xie M.; Keyhani N.O.; Xia Y.	Zheng, Renwen (57539094000); Xie, Mushan (57202162278); Keyhani, Nemat O. (6603839156); Xia, Yuxian (14219882900)	57539094000; 57202162278; 6603839156; 14219882900	An insect chemosensory protein facilitates locust avoidance to fungal pathogens via recognition of fungal volatiles	2023	International Journal of Biological Macromolecules	253		127389				1	10.1016/j.ijbiomac.2023.127389	https://www.scopus.com/inward/record.uri?eid=2-s2.0-85173841695&doi=10.1016%2fj.ijbiomac.2023.127389&partnerID=40&md5=a18b98eb05b1277a976b36a52ba1a5f8	School of Life Sciences, Chongqing University, Chongqing, 401331, China; Chongqing Engineering Research Center for Fungal Insecticides, Chongqing, 401331, China; Key Laboratory of Gene Function and Regulation Technologies under Chongqing Municipal Education Commission, Chongqing, China; School of Plant Protection, Anhui Agricultural University, Hefei, 230036, China; Department of Biological Scien…	Zheng R., School of Life Sciences, Chongqing University, Chongqing, 401331, China, Chongqing Engineering Research Center for Fungal Insecticides, Chongqing, 401331, China, Key Laboratory of Gene Function and Regulation Technologies under Chongqing Municipal Education Commission, Chongqing, China, School of Plant Protection, Anhui Agricultural University, Hefei, 230036, China, Key Laboratory of Bi…	Locusts (Locusta migratoria) are one of the most destructive insect pests worldwide. Entomopathogenic fungi can infect and kill locusts, with Metarhizium acridum having evolved as a specialized acridid pathogen. However, locusts have evolved countermeasures to limit or avoid microbial pathogens, although the underlying molecular mechanisms behind these defenses remain obscure. Here, we demonstrat…	Avoidance behavior; Chemosensory protein; Fungal volatiles	Animals; Food; Grasshoppers; Insect Proteins; Locusta migratoria; Smell; Electrophysiology; Fungi; Pathogens; Proteins; insect protein; phenethyl alcohol; insect protein; 2-phenylethanol; Avoidance behaviour; Chemosensory proteins; Entomopathogenic fungus; Fungal pathogen; Fungal volatile; Insects pests; Locusta migratoria; Microbial pathogens; Molecular mechanism; Article; avoidance behavior; ch…		phenethyl alcohol, 60-12-8; Insect Proteins,			Natural Science Research Projects of Anhui College, (2022AH050921); National Science Foundation, NSF, (IOS-1557704); National Institute of Food and Agriculture, NIFA, (2019-05150); Institute of Food and Agricultural Sciences, University of Florida, IFAS; National Natural Science Foundation of China, NSFC, (31540089, 32111530121); Anhui Agricultural University, AHAU, (2021zd32, rc342105); National…	This work was supported by funds from funds from the Natural Science Foundation of China (No. 31540089 , 32111530121 ) and National Key Research and Development Program of China ( 2017YFD0201208 ) to YX, from University of Florida Institute of Food and Agricultural Sciences , USDA NIFA award 2019-05150 and NSF grant IOS-1557704 to NK, and from the Natural Science Research Projects of Anhui Colleg…	Peng W.X., Ma N.L., Zhang D.Q., Zhou Q., Yue X.C., Khoo S.C., Yang H., Guan R.R., Chen H.L., Zhang X.F., Wang Y.C., Wei Z.H., Suo C.F., Peng Y.H., Yang Y.F., Lam S.S., Sonne C., A review of historical and recent locust outbreaks: links to global warming, food security and mitigation strategies, Environ. Res., 191, (2020); Zhang L., Lecoq M., Latchininsky A., Hunter D., Locust and grasshopper mana…	R. Zheng; School of Life Sciences, Chongqing University, Chongqing, 401331, China; email: zhengrenw@163.com		Elsevier B.V.						01418130		IJBMD	37827395	English	Int. J. Biol. Macromol.	Article	Final		Scopus	2-s2.0-85173841695
González Espinosa J.; Hernández Gómez Y.F.; Javier Martínez Y.; Flores Gallardo F.J.; Pacheco Aguilar J.R.; Ramos López M.Á.; Arvizu Gómez J.L.; Saldaña Gutierrez C.; Rodríguez Morales J.A.; García Gutiérrez M.C.; Amaro Reyes A.; Álvarez Hidalgo E.; Nuñez Ramírez J.; Hernández Flores J.L.; Campos Guillén J.	González Espinosa, Jacqueline (57876305600); Hernández Gómez, Yoali Fernanda (57876684300); Javier Martínez, Yomaiko (58513517800); Flores Gallardo, Francisco Javier (58401256700); Pacheco Aguilar, Juan Ramiro (55348981500); Ramos López, Miguel Ángel (35759391500); Arvizu Gómez, Jackeline Lizzeta (56013680700); Saldaña Gutierrez, Carlos (57196455211); Rodríguez Morales, José Alberto (56672898200)…	57876305600; 57876684300; 58513517800; 58401256700; 55348981500; 35759391500; 56013680700; 57196455211; 56672898200; 58513277700; 36636729800; 57202097169; 57877265300; 56013596000; 56569532900	Kosakonia cowanii Ch1 Isolated from Mexican Chili Powder Reveals Growth Inhibition of Phytopathogenic Fungi	2023	Microorganisms	11	7	1758				1	10.3390/microorganisms11071758	https://www.scopus.com/inward/record.uri?eid=2-s2.0-85166269855&doi=10.3390%2fmicroorganisms11071758&partnerID=40&md5=ccef519f8133f41adb5fd0d2a83a235e	Facultad de Ciencias Naturales, Universidad Autónoma de Querétaro, Av. De las Ciencias S/N, Querétaro, 76220, Mexico; Facultad de Química, Universidad Autónoma de Querétaro, Cerro de las Campanas S/N, Querétaro, 76010, Mexico; Secretaría de Investigación y Posgrado, Centro Nayarita de Innovación y Transferencia de Tecnología (CENITT), Universidad Autónoma de Nayarit, Tepic, 63173, Mexico; Faculta…	González Espinosa J., Facultad de Ciencias Naturales, Universidad Autónoma de Querétaro, Av. De las Ciencias S/N, Querétaro, 76220, Mexico; Hernández Gómez Y.F., Facultad de Ciencias Naturales, Universidad Autónoma de Querétaro, Av. De las Ciencias S/N, Querétaro, 76220, Mexico; Javier Martínez Y., Facultad de Química, Universidad Autónoma de Querétaro, Cerro de las Campanas S/N, Querétaro, 76010…	Kosakonia cowanii strain Ch1 was isolated from Mexican chili powder, and the genome was sequenced. The genome was 4,765,544 bp in length, with an average G + C content of 56.22%, and a plasmid (pCh1) of 128,063 bp with an average G + C content of 52.50%. A phylogenetic analysis revealed a close relation with pathogenic strains; nevertheless, some virulence-related genes were absent, and this gene…	biocontrol; chili powder; fungal pathogens; genome sequencing; Kosaconia cowanii Ch1; volatile organic compounds						Universidad Autónoma de Querétaro, UAQ, (FONDEC-UAQ-2022, FOPER-2022)	This research was partially funded by the Universidad Autónoma de Querétaro (FONDEC-UAQ-2022; FOPER-2022).	Brady C., Cleenwerck I., Venter S., Coutinho T., De Vos P., Taxonomic evaluation of the genus Enterobacter based on multilocus sequence analysis (MLSA): Proposal to reclassify E. nimipressuralis and E. amnigenus into Lelliottia gen. nov. as Lelliottia nimipressuralis comb. nov. and Lelliottia amnigena comb. nov., respectively, E. gergoviae and E. pyrinus into Pluralibacter gen. nov. as Pluralibac…	J. Campos Guillén; Facultad de Química, Universidad Autónoma de Querétaro, Querétaro, Cerro de las Campanas S/N, 76010, Mexico; email: juan.campos@uaq.mx; J.L. Hernández Flores; Centro de Investigación y de Estudios Avanzados del IPN, Irapuato, 36824, Mexico; email: jose.hernandezf@cinvestav.mx		Multidisciplinary Digital Publishing Institute (MDPI)						20762607				English	Microorg.	Article	Final	All Open Access; Gold Open Access; Green Open Access	Scopus	2-s2.0-85166269855
Kreuzenbeck N.B.; Dhiman S.; Roman D.; Burkhardt I.; Conlon B.H.; Fricke J.; Guo H.; Blume J.; Görls H.; Poulsen M.; Dickschat J.S.; Köllner T.G.; Arndt H.-D.; Beemelmanns C.	Kreuzenbeck, Nina B. (57190255299); Dhiman, Seema (55810874900); Roman, Dávid (57207986616); Burkhardt, Immo (57115259500); Conlon, Benjamin H. (57190223614); Fricke, Janis (57193028999); Guo, Huijuan (57424233400); Blume, Janis (58204772500); Görls, Helmar (7007006081); Poulsen, Michael (7005706915); Dickschat, Jeroen S. (6506211050); Köllner, Tobias G. (6602419006); Arndt, Hans-Dieter (70066931…	57190255299; 55810874900; 57207986616; 57115259500; 57190223614; 57193028999; 57424233400; 58204772500; 7007006081; 7005706915; 6506211050; 6602419006; 7006693164; 23487877200	Isolation, (bio)synthetic studies and evaluation of antimicrobial properties of drimenol-type sesquiterpenes of Termitomyces fungi	2023	Communications Chemistry	6	1	79				6	10.1038/s42004-023-00871-z	https://www.scopus.com/inward/record.uri?eid=2-s2.0-85154030279&doi=10.1038%2fs42004-023-00871-z&partnerID=40&md5=192a2850a86601f9de8d4a8560bf3052	Chemical Biology of Microbe-Host Interactions, Leibniz Institute for Natural Product Research and Infection Biology – Hans Knöll-Institute (HKI), Beutenbergstraße 11a, Jena, 07745, Germany; Institute for Organic and Macromolecular Chemistry, Friedrich-Schiller-University Jena, Humboldtstr. 10, Jena, 07743, Germany; Kekulé-Institute of Organic Chemistry and Biochemistry, University of Bonn, Gerhar…	Kreuzenbeck N.B., Chemical Biology of Microbe-Host Interactions, Leibniz Institute for Natural Product Research and Infection Biology – Hans Knöll-Institute (HKI), Beutenbergstraße 11a, Jena, 07745, Germany; Dhiman S., Institute for Organic and Macromolecular Chemistry, Friedrich-Schiller-University Jena, Humboldtstr. 10, Jena, 07743, Germany; Roman D., Chemical Biology of Microbe-Host Interactio…	Macrotermitinae termites have farmed fungi in the genus Termitomyces as a food source for millions of years. However, the biochemical mechanisms orchestrating this mutualistic relationship are largely unknown. To deduce fungal signals and ecological patterns that relate to the stability of this symbiosis, we explored the volatile organic compound (VOC) repertoire of Termitomyces from Macrotermes …							Marie Curie, (796194); European Research Council, ERC, (ERC-CoG - 771349); University of Pretoria, UP; Deutsche Forschungsgemeinschaft, DFG, (239748522—SFB 1127, A06, INST 275/442-1 FUGG); Danmarks Frie Forskningsfond, DFF, (DFF - 7014-00178); Forestry and Agricultural Biotechnology Institute, University of Pretoria, FABI	We are thankful for support by Forestry and Agricultural Biotechnology Institute (FABI) and University of Pretoria (UP) to host research visits and provide logistic and laboratory infrastructure. We acknowledge funding by the Deutsche Forschungsgemeinschaft (DFG, German Research Foundation) under Project-ID 239748522—SFB 1127 to C.B. (A06) and H.D. (C03), and the possibility to acquire a 500 MHz …	Li H., Young S.E., Poulsen M., Currie C.R., Symbiont-mediated digestion of plant biomass in fungus-farming insects, Annu. Rev. Entomol., 66, pp. 297-316, (2020); Wisselink M., Aanen D.K., van't Padje A., The longevity of colonies of fungus-growing termites and the stability of the symbiosis, Insects, 11, (2020); Poulsen M., Et al., Complementary symbiont contributions to plant decomposition in a …	C. Beemelmanns; Chemical Biology of Microbe-Host Interactions, Leibniz Institute for Natural Product Research and Infection Biology – Hans Knöll-Institute (HKI), Jena, Beutenbergstraße 11a, 07745, Germany; email: Christine.Beemelmanns@helmholtz-hips.de		Nature Research						23993669				English	Commun. Chem.	Article	Final	All Open Access; Gold Open Access; Green Open Access	Scopus	2-s2.0-85154030279
Al-Mutar D.M.K.; Noman M.; Alzawar N.S.A.; Qasim H.H.; Li D.; Song F.	Al-Mutar, Dhabyan Mutar Kareem (58168988300); Noman, Muhammad (55660958100); Alzawar, Noor Salih Abduljaleel (58168988400); Qasim, Hadi Hussein (58554733100); Li, Dayong (55704081100); Song, Fengming (7203075687)	58168988300; 55660958100; 58168988400; 58554733100; 55704081100; 7203075687	The Extracellular Lipopeptides and Volatile Organic Compounds of Bacillus subtilis DHA41 Display Broad-Spectrum Antifungal Activity against Soil-Borne Phytopathogenic Fungi	2023	Journal of Fungi	9	8	797				1	10.3390/jof9080797	https://www.scopus.com/inward/record.uri?eid=2-s2.0-85169093265&doi=10.3390%2fjof9080797&partnerID=40&md5=94263d4afb1bc9f0e7e447c410951059	Key Laboratory of Crop Diseases and Insect Pests of Ministry of Agriculture, Institute of Biotechnology, Zhejiang University, Hangzhou, 310058, China; Key Laboratory of Biology of Crop Pathogens and Insects of Zhejiang Province, Institute of Biotechnology, Zhejiang University, Hangzhou, 310058, China; Basra Agriculture Directorate, Almudaina, 61008, Iraq; Ministry of Agriculture, Directorate of A…	Al-Mutar D.M.K., Key Laboratory of Crop Diseases and Insect Pests of Ministry of Agriculture, Institute of Biotechnology, Zhejiang University, Hangzhou, 310058, China, Key Laboratory of Biology of Crop Pathogens and Insects of Zhejiang Province, Institute of Biotechnology, Zhejiang University, Hangzhou, 310058, China, Basra Agriculture Directorate, Almudaina, 61008, Iraq; Noman M., Key Laboratory…	Fusarium oxysporum f. sp. niveum (Fon) is a devastating soil-borne fungus causing Fusarium wilt in watermelon. The present study investigated the biochemical mechanism underlying the antifungal activity exhibited by the antagonistic bacterial strain DHA41, particularly against Fon. Molecular characterization based on the 16S rRNA gene confirmed that DHA41 is a strain of Bacillus subtilis, capable…	antifungal activity; Fusarium oxysporum f. sp. niveum; lipopeptide; soil-borne pathogens; volatile organic compounds						MARA, (CARS-25); Agriculture Research System of China	This research was funded by the China Agriculture Research System of MOF and MARA of China (Grant no. CARS-25).	Coque J.J.R., Alvarez-Perez J.M., Cobos R., Gonzalez-Garcia S., Ibanez A.M., Diez Galan A., Calvo-Pena C., Advances in the control of phytopathogenic fungi that infect crops through their root system, Adv. Appl. Microbiol, 111, pp. 123-170, (2020); Gordon T.R., Fusarium oxysporum and the Fusarium wilt syndrome, Annu. Rev. Phytopathol, 55, pp. 23-39, (2017); Lu G., Guo S., Zhang H., Geng L., Song …	F. Song; Key Laboratory of Crop Diseases and Insect Pests of Ministry of Agriculture, Institute of Biotechnology, Zhejiang University, Hangzhou, 310058, China; email: fmsong@zju.edu.cn		Multidisciplinary Digital Publishing Institute (MDPI)						2309608X				English	J. Fungi	Article	Final	All Open Access; Gold Open Access; Green Open Access	Scopus	2-s2.0-85169093265
Voß A.-C.; Hauertmann M.; Laufer M.-C.; Lach A.; Junker R.R.; Eilers E.J.	Voß, Ann-Cathrin (57218652667); Hauertmann, Madeleine (58507594000); Laufer, Michelle-Celine (58508036800); Lach, Alexander (58054782800); Junker, Robert R. (23995657400); Eilers, Elisabeth J. (16042254200)	57218652667; 58507594000; 58508036800; 58054782800; 23995657400; 16042254200	Fungicides and strawberry pollination–Effects on floral scent, pollen attributes and bumblebee behavior	2023	PLoS ONE	18	7 JULY	e0289283				1	10.1371/journal.pone.0289283	https://www.scopus.com/inward/record.uri?eid=2-s2.0-85165915876&doi=10.1371%2fjournal.pone.0289283&partnerID=40&md5=d122769be3ac319126bf329975d3b90b	Department of Chemical Ecology, Bielefeld University, Bielefeld, Germany; Evolutionary Ecology of Plants, Philipps-University Marburg, Marburg, Germany	Voß A.-C., Department of Chemical Ecology, Bielefeld University, Bielefeld, Germany; Hauertmann M., Department of Chemical Ecology, Bielefeld University, Bielefeld, Germany; Laufer M.-C., Department of Chemical Ecology, Bielefeld University, Bielefeld, Germany; Lach A., Evolutionary Ecology of Plants, Philipps-University Marburg, Marburg, Germany; Junker R.R., Evolutionary Ecology of Plants, Phil…	Fungicides are used in agriculture to protect crops from various fungal diseases. However, they may modulate the plants metabolism. Moreover, fungicides can accumulate in the environment and may cause toxic effects on non-target organisms such as nectar microbes and pollinators. Nectar microbes contribute to the volatile profile of flowers and can influence pollinators behaviour. Thus, fungicide …		Animals; Bees; Flowers; Fragaria; Fungicides, Industrial; Odorants; Plant Nectar; Pollen; Pollination; fungicide; plant protein; volatile agent; fragrance; fungicide; animal behavior; Article; bee pollination; biological trait; bumblebee; controlled study; cultivar; experimental study; flower; food quality; Fragaria; fungus; greenhouse; nectar; nonhuman; odor; plant insect interaction; plant phys…		Fungicides, Industrial, ; Plant Nectar,					Bundesanstalt für Landwirtschaft und Ernährung. Ökolandbau.de das Informationsportal. Kupfer im Ökolandbau-Wirkung, Bedeutung, Einsparpotentiale 2021; Nayak S, Sahoo A, Kolanthasamy E, Rao K., Role of pesticide application in environmental degradation and its remediation strategies, Environmental degradation: causes and remediation strategies, pp. 36-46, (2020); Belsky J, Joshi NK., Effects of fu…	A.-C. Voß; Department of Chemical Ecology, Bielefeld University, Bielefeld, Germany; email: a.voss@uni-bielefeld.de		Public Library of Science						19326203		POLNC	37498837	English	PLoS ONE	Article	Final	All Open Access; Gold Open Access; Green Open Access	Scopus	2-s2.0-85165915876
Napitupulu T.P.	Napitupulu, Toga Pangihotan (57194775590)	57194775590	Antagonistic fungal volatiles as potential biocontrol countermeasure for microbial postharvest fruit diseases	2023	Egyptian Journal of Biological Pest Control	33	1	100				0	10.1186/s41938-023-00745-5	https://www.scopus.com/inward/record.uri?eid=2-s2.0-85173782423&doi=10.1186%2fs41938-023-00745-5&partnerID=40&md5=724654875bd1158cc8a3c6f54d768b06	Research Center for Applied Microbiology, Research Organization for Life Sciences and Environment, National Research and Innovation Agency (BRIN) Indonesia, Jl. Raya Jakarta Bogor Km. 46, Cibinong, 16911, Indonesia	Napitupulu T.P., Research Center for Applied Microbiology, Research Organization for Life Sciences and Environment, National Research and Innovation Agency (BRIN) Indonesia, Jl. Raya Jakarta Bogor Km. 46, Cibinong, 16911, Indonesia	Background: Fruits are the main important agricultural commodity, but very susceptible in terms of postharvest losses (PHL) due to diseases by microbial pathogens. Recently, there has been increased interest in countermeasure efforts to reduce PHL. As an alternative to chemical pesticides, fungal volatile organic compounds (FVOCs) are potential countermeasures because they are considered more env…	Biofumigant; Biological control; Food losses; Fungal interaction; VOC						Research Joint Collaboration of Research Organization for Life Sciences and Environment; Badan Riset dan Inovasi Nasional, BRIN	This work was financially supported by Research Joint Collaboration of Research Organization for Life Sciences and Environment, National Research and Innovation Agency (BRIN), Indonesia, fiscal year 2023 (Number 10/III.5/HK/2023).	Abdallah Y., Ul Hassan Z., Al-Thani R., Al-Shamary N., Al-Yafei T., Alnaimi H., Jaoua S., Prevalence of toxigenic mycobiota and mycotoxins in date palm fruits and investigation on Bacillus cereus 342–2 as biocontrol agent, Biocontrol Sci Technol, 32, 12, pp. 1372-1388, (2022); Achimon F., Brito V.D., Pizzolitto R.P., Zygadlo J.A., Effect of carbon sources on the production of volatile organic com…	T.P. Napitupulu; Research Center for Applied Microbiology, Research Organization for Life Sciences and Environment, National Research and Innovation Agency (BRIN) Indonesia, Cibinong, Jl. Raya Jakarta Bogor Km. 46, 16911, Indonesia; email: toga001@brin.go.id		Springer Science and Business Media Deutschland GmbH						11101768				English	Egypt. J. Biol. Pest Control	Review	Final	All Open Access; Gold Open Access	Scopus	2-s2.0-85173782423
Li Y.; Nan Z.; Matthew C.; Wang Y.; Duan T.	Li, Yingde (57201424658); Nan, Zhibiao (55606321600); Matthew, Cory (7006527631); Wang, Yajie (58030359600); Duan, Tingyu (36494079100)	57201424658; 55606321600; 7006527631; 58030359600; 36494079100	Arbuscular mycorrhizal fungus changes alfalfa (Medicago sativa) metabolites in response to leaf spot (Phoma medicaginis) infection, with subsequent effects on pea aphid (Acyrthosiphon pisum) behavior	2023	New Phytologist	239	1		286	300	14	3	10.1111/nph.18924	https://www.scopus.com/inward/record.uri?eid=2-s2.0-85153518133&doi=10.1111%2fnph.18924&partnerID=40&md5=0790c5a6712e1a1e2e1e584994acf0a3	State Key Laboratory of Herbage Improvement and Grassland Agro-ecosystems, Lanzhou University, Lanzhou, 730020, China; College of Pastoral Agriculture Science and Technology, Lanzhou University, Lanzhou, 730020, China; Key Laboratory of Grassland Livestock Industry Innovation, Ministry of Agriculture and Rural Affairs, Lanzhou, 730020, China; School of Agriculture and Environment, College of Scie…	Li Y., State Key Laboratory of Herbage Improvement and Grassland Agro-ecosystems, Lanzhou University, Lanzhou, 730020, China, College of Pastoral Agriculture Science and Technology, Lanzhou University, Lanzhou, 730020, China, Key Laboratory of Grassland Livestock Industry Innovation, Ministry of Agriculture and Rural Affairs, Lanzhou, 730020, China; Nan Z., State Key Laboratory of Herbage Improve…	Plant disease occurs simultaneously with insect attack. Arbuscular mycorrhizal fungi (AMF) modify plant biotic stress response. Arbuscular mycorrhizal fungi and pathogens may modify plant volatile organic compound (VOC) production and insect behavior. Nevertheless, such effects are rarely studied, particularly for mesocosms where component organisms interact with each other. Plant-mediated effect…	Acyrthosiphon pisum; arbuscular mycorrhizal fungus (AMF); Medicago sativa; Phoma medicaginis; volatile organic compounds (VOCs)	Animals; Aphids; Ascochyta medicaginicola; Medicago sativa; Mycorrhizae; Peas; aphid; arbuscular mycorrhiza; fungal disease; fungus; infectious disease; metabolite; phytohormone; volatile organic compound; alfalfa; animal; aphid; metabolism; microbiology; mycorrhiza; pea; physiology					CARS-22 Green Manure; CARS‐22 Green Manure; National Natural Science Foundation of China, NSFC, (32071879); Agriculture Research System of China	Funding text 1: The research was funded by the National Natural Science Foundation of China (32071879), the China Modern Agriculture Research System (CARS‐22 Green Manure). ; Funding text 2: The research was funded by the National Natural Science Foundation of China (32071879), the China Modern Agriculture Research System (CARS-22 Green Manure).	Ajlan A.M., Potter D.A., Does immunization of cucumber against anthracnose by Colletotrichum lagenarium affect host suitability for arthropods?, Entomologia Experimentalis et Applicata, 58, pp. 83-91, (1991); Alam M.M., Tanaka T., Nakamura H., Ichikawa H., Kobayashi K., Yaeno T., Nishiguchi M., Overexpression of a rice heme activator protein gene (Os HAP 2E) confers resistance to pathogens, salin…	T. Duan; State Key Laboratory of Herbage Improvement and Grassland Agro-ecosystems, Lanzhou University, Lanzhou, 730020, China; email: duanty@lzu.edu.cn		John Wiley and Sons Inc						0028646X		NEPHA	37010085	English	New Phytol.	Article	Final		Scopus	2-s2.0-85153518133
Rahma H.; Trizelia T.; Martinius M.; Flawerina G.; Hendra Y.	Rahma, Haliatur (56481632300); Trizelia, Trizelia (58290536600); Martinius, Martinius (57430207000); Flawerina, Gita (58290536700); Hendra, Yolma (58291311200)	56481632300; 58290536600; 57430207000; 58290536700; 58291311200	In-vitro antagonism of Beauveria bassiana against Curvularia lunata	2023	AIP Conference Proceedings	2730		090002				0	10.1063/5.0127836	https://www.scopus.com/inward/record.uri?eid=2-s2.0-85160323440&doi=10.1063%2f5.0127836&partnerID=40&md5=35f4307600d9285132f1c4ead77dce56	Department of Plant Protection, Faculty of Agriculture, Andalas University, West Sumatera, Padang, Indonesia	Rahma H., Department of Plant Protection, Faculty of Agriculture, Andalas University, West Sumatera, Padang, Indonesia; Trizelia T., Department of Plant Protection, Faculty of Agriculture, Andalas University, West Sumatera, Padang, Indonesia; Martinius M., Department of Plant Protection, Faculty of Agriculture, Andalas University, West Sumatera, Padang, Indonesia; Flawerina G., Department of Plan…	The pathogenic fungus Curvularia lunata is a pathogen that causes black kernel disease in rice plants. This pathogen can reduce the quality of rice production. Beauveria bassiana is a type of endophytic fungus that has the potential as a biocontrol agent against plant-disturbing organisms. The purpose of this study was to obtain B. bassiana which can inhibit the growth of C. lunata in-vitro. This…							Faculty of Agriculture, (01 /PL/SPK/PNP/FAPERTA-Unand/2021)	The author would like to thank the research grant from the Faculty of Agriculture based on a Letter of Agreement on the Implementation of Research Work for Lecturers of the Faculty of Agriculture, ANDALAS University Number: 01 /PL/SPK/PNP/FAPERTA-Unand/2021	Simon K.S., Abhilasha A.L., International Journal of Agricultural Science and Research, 3, 5, pp. 13-16, (2013); Sobianti S., Soesanto L., Hadi S., Agricultural Journal, 3, 1, pp. 1-15, (2020); Deb L., Devi R.K.T., Dipali M., Pranab D., Dwipendra T., Rajesh T., Kennedy N., The Pharma Innovation Journal, 10, 4, pp. 298-303, (2021); Anitha A., Rabeeth M., Journal of Basic &Applied Sciences, 1, 1-2,…	H. Rahma; Department of Plant Protection, Faculty of Agriculture, Andalas University, Padang, West Sumatera, Indonesia; email: haliaturrahma@agr.unand.ac.id	Jamsari null; Nova B.; Oktavioni M.	American Institute of Physics Inc.		3rd International Conference of Bio-Based Economy for Application and Utilization, ICBEAU 2021	10 November 2021	Virtual, Online	188557	0094243X	978-073544474-4			English	AIP Conf. Proc.	Conference paper	Final		Scopus	2-s2.0-85160323440
Leng P.; Mei Y.; Lu H.; Qin F.; Zhang Y.; Wang L.; Wang L.	Leng, Pingwei (58510090700); Mei, Yiwen (58508607800); Lu, Huiqin (58508607900); Qin, Fei (58510342400); Zhang, Yu (57204032850); Wang, Lina (57202139757); Wang, Linlin (56349351300)	58510090700; 58508607800; 58508607900; 58510342400; 57204032850; 57202139757; 56349351300	Effects of Edible Fungi on Pork Intestine Quality and Volatile Flavor Compounds during Cold Storage; [食用菌粉对猪肉肠冷藏过程中品质及挥发性风味物质的影响]	2023	Science and Technology of Food Industry	44	13		356	366	10	0	10.13386/j.issn1002-0306.2022080094	https://www.scopus.com/inward/record.uri?eid=2-s2.0-85165939484&doi=10.13386%2fj.issn1002-0306.2022080094&partnerID=40&md5=214e34c478ed1477fa6e873dfe2956a9	College of Food Science and Technology, Southwest Minzu University, Chengdu, 610041, China; College of Food Science, Southwest University, Chongqing, 400700, China	Leng P., College of Food Science and Technology, Southwest Minzu University, Chengdu, 610041, China; Mei Y., College of Food Science and Technology, Southwest Minzu University, Chengdu, 610041, China; Lu H., College of Food Science and Technology, Southwest Minzu University, Chengdu, 610041, China; Qin F., College of Food Science and Technology, Southwest Minzu University, Chengdu, 610041, China;…	To investigate the effects of adding natural mushroom powder on pork sausage quality and volatile flavor compounds, in this study, 7 kinds of edible mushroom powder (Shiitake mushroom, Pleurotus eryngii, Pleurotus ostreatus, Agaricus blazei, Hericium erinaceus, and Chicken oil fungus) were added into the pork sausages as the research objects and determined the quality change of pork sausages afte…	edible fungi; GC-MS; headspace solid phase microextraction; pork sausage; quality characteristics; volatile flavor compounds	Aldehydes; Animals; Cold storage; Emulsification; Extraction; Food storage; Fungi; Ketones; Meats; Textures; Volatile organic compounds; Agaricus blazei; Edible fungus; GC-MS; Head-space solid-phase microextraction; Headspace solid phase microextraction; Hericium erinaceus; Pleurotus eryngii; Pork sausages; Quality characteristic; Volatile flavor compounds; Esters							OLIVEIRA R F D, HENRY F D C, VALLE F D., Effect of the fruit aqueous extract of Brazilian pepper tree (Schinus terebinthifolius, Raddi) on selected quality parameters of frozen fresh pork sausage[J], Journal of Agriculture and Food Research, 2, pp. 1-6, (2020); GU J., Screening of Lactic acid bacteria from traditional sausage and optimization of sausage fermentation with compound fermenter, (2018…	L. Wang; College of Food Science and Technology, Southwest Minzu University, Chengdu, 610041, China; email: jiayouwl123@163.com		Editorial Department of Science and Technology of Food Science						10020306				Chinese	Sci. Technol. Food. Ind	Article	Final		Scopus	2-s2.0-85165939484
Ballot A.; Dore J.; Rey M.; Meiffren G.; Langin T.; Joly P.; Dreux-Zigha A.; Taibi A.; Prigent-Combaret C.	Ballot, Aline (58769425400); Dore, Jeanne (15049169400); Rey, Marjolaine (8624257500); Meiffren, Guillaume (55531545200); Langin, Thierry (7003693665); Joly, Pierre (57206298447); Dreux-Zigha, Assia (56601466400); Taibi, Ahmed (57221875478); Prigent-Combaret, Claire (6602611031)	58769425400; 15049169400; 8624257500; 55531545200; 7003693665; 57206298447; 56601466400; 57221875478; 6602611031	Dimethylpolysulfides production as the major mechanism behind wheat fungal pathogen biocontrol, by Arthrobacter and Microbacterium actinomycetes	2023	Microbiology Spectrum	11	6					1	10.1128/spectrum.05292-22	https://www.scopus.com/inward/record.uri?eid=2-s2.0-85180009355&doi=10.1128%2fspectrum.05292-22&partnerID=40&md5=34f0ae05a6cb0c15247ee814901bb12e	Laboratoire Ecologie Microbienne UMR 5557, Université Lyon 1, Villeurbanne, France; Université Clermont Auvergne, INRAE, GDEC, Clermont-Ferrand, France; Greencell, Saint-Beauzire, France	Ballot A., Laboratoire Ecologie Microbienne UMR 5557, Université Lyon 1, Villeurbanne, France; Dore J., Laboratoire Ecologie Microbienne UMR 5557, Université Lyon 1, Villeurbanne, France; Rey M., Laboratoire Ecologie Microbienne UMR 5557, Université Lyon 1, Villeurbanne, France; Meiffren G., Laboratoire Ecologie Microbienne UMR 5557, Université Lyon 1, Villeurbanne, France; Langin T., Université …	Volatile organic compounds (VOCs) produced by plant-associated microorganisms could serve as natural biocontrol compounds. In this work, we investigate the potential of wheat rhizosphere Microbacterium and Arthrobacter actinomycetes to inhibit the growth of major wheat phytopathogenic fungi, Fusarium graminearum and Zymoseptoria tritici via production of antifungal VOCs. A correlative analysis be…	Arthrobacter; Bacteria-fungus interactions; biocontrol; Microbacterium; mycotoxins; volatile organic compounds (VOCs); wheat fungal pathogens	Actinobacteria; Actinomyces; Arthrobacter; Microbacterium; Plant Diseases; Soil; Triticum; antifungal agent; caryophyllene; copaene; dimethylpolysulfide; mycotoxin; sesquiterpene; terpinolene; unclassified drug; volatile organic compound; antifungal activity; Arthrobacter; Article; bacterial growth; bacterium identification; biological pest control; blood glucose monitoring; coculture; controlled…		caryophyllene, 87-44-5; copaene, 3856-25-5; terpinolene, 586-62-9; Soil,			Région Auvergne-Rhône-Alpes; Direction Régionale de l'Alimentation, de l'Agriculture et de la Forêt de la région Auvergne-Rhône-Alpes, DRAAF	Funding text 1: Aline Ballot’s work was supported by a Ph.D. grant from the Auvergne Rhône Alpes region.; Funding text 2: The authors also thank the Auvergne Rhône Alpes region for funding the DOPELARA project. The authors would like to thank the CESN platform and the quarantine laboratory platform P2 from the Microbial Ecology laboratory for their technical support. The authors also thank Julian…	Simon MR, Borner A, Struik PC., Editorial: fungal wheat diseases: etiology, breeding, and integrated management, Front Plant Sci, 12, (2021); Turner JA, Chantry T, Taylor MC, Kennedy MC., Changes in agronomic practices and incidence and severity of diseases in winter wheat in England and Wales between 1999 and 2019, Plant Pathology, 70, pp. 1759-1778, (2021); Goswami RS, Kistler HC., Heading for …	C. Prigent-Combaret; Laboratoire Ecologie Microbienne UMR 5557, Université Lyon 1, Villeurbanne, France; email: claire.prigent-combaret@univ-lyon1.fr		American Society for Microbiology						21650497			37800942	English	Microbiol. Spectr.	Article	Final	All Open Access; Gold Open Access	Scopus	2-s2.0-85180009355
İlknur Yavasoglu S.; Wood M.J.; Alkhaibari A.M.; Touray M.; Butt T.	İlknur Yavasoglu, Sare (58172727900); Wood, Martyn J. (57898625300); Alkhaibari, Abeer M. (56919651000); Touray, Mustapha (57214886395); Butt, Tariq (7006115375)	58172727900; 57898625300; 56919651000; 57214886395; 7006115375	Potential of 3-octanone as a lure and kill agent for control of the Brown garden snail	2023	Journal of Invertebrate Pathology	198		107920				1	10.1016/j.jip.2023.107920	https://www.scopus.com/inward/record.uri?eid=2-s2.0-85151867860&doi=10.1016%2fj.jip.2023.107920&partnerID=40&md5=a1d7674b65e4dace978c5d87c496ffa7	Department of Biology, Faculty of Science, Aydın Adnan Menderes University, Aydın, 09010, Turkey; Department of Biosciences, Faculty of Science and Engineering, Swansea University, Singleton Park, Swansea, SA2 8PP, United Kingdom; Department of Biology, Faculty of Science, University of Tabuk, Tabuk, 71491, Saudi Arabia; Institute of Molecular Biology and Biotechnology, Foundation for Research an…	İlknur Yavasoglu S., Department of Biology, Faculty of Science, Aydın Adnan Menderes University, Aydın, 09010, Turkey; Wood M.J., Department of Biosciences, Faculty of Science and Engineering, Swansea University, Singleton Park, Swansea, SA2 8PP, United Kingdom, Institute of Molecular Biology and Biotechnology, Foundation for Research and Technology-Hellas, Heraklion, 73100, Greece; Alkhaibari A.…	The brown garden snail (Cornu aspersum) is a major agricultural pest, causing damage to a wide range of economically important crops. Withdrawal or restricted use of pollutant molluscicides like metaldehyde has prompted a search for more benign control products. This study investigated the response of snails to 3-octanone; a volatile organic compound (VOCs) produced by the insect pathogenic fungu…	3-octanone; Attractant; Lure and kill; Molluscicide; Snails	Agriculture; Animals; Ketones; Molluscacides; Volatile Organic Compounds; 3-octanone; ketone; molluscacide; volatile organic compound; agriculture; animal		3-octanone, ; Ketones, ; Molluscacides, ; Volatile Organic Compounds,					Alvarez L.A., Gramaje D., Abad-Campos P., Garcia-Jimenez J., Role of the Helix aspersa snail as a vector of Phytophthora citrophthora causing branch cankers on clementine trees in Spain, Plant. Pathol., 58, pp. 956-963, (2009); Ansart A., Guiller A., Madec L., (2009); Birkett M.A., Chamberlain K., Guerrieri E., Pickett J.A., Wadhams L.J., Yasuda T., Volatiles from whitefly-infested plants elicit …	S. İlknur Yavasoglu; Department of Biology, Faculty of Science, Aydın Adnan Menderes University, Aydın, 09010, Turkey; email: sarecihangir@adu.edu.tr		Academic Press Inc.						00222011		JIVPA	37023891	English	J. Invertebr. Pathol.	Article	Final		Scopus	2-s2.0-85151867860
Shiddiq M.; Syahdan H.; Desfri M.F.; Sari D.L.; Mahmudah D.A.; Cahyadi I.; Harmailil I.O.	Shiddiq, Minarni (8725594300); Syahdan, Herman (58696238700); Desfri, Mhd. Feri (58694991600); Sari, Dewi Laila (58695741700); Mahmudah, Dewi Anjarwati (58164443200); Cahyadi, Irfan (58281192200); Harmailil, Ihsan Okta (58694991700)	8725594300; 58696238700; 58694991600; 58695741700; 58164443200; 58281192200; 58694991700	Electronic nose system and artificial neural networks for classification of basal stem rot disease on oil palm seedlings	2023	AIP Conference Proceedings	2858	1	040006				0	10.1063/5.0163182	https://www.scopus.com/inward/record.uri?eid=2-s2.0-85176810015&doi=10.1063%2f5.0163182&partnerID=40&md5=05e90e7737490d82eb0dcbee69c252cf	Physics Department, Riau University, Pekanbaru, Indonesia; Biology Department, Riau University, Pekanbaru, Indonesia; Mechanical Engineering, Riau University, Pekanbaru, Indonesia	Shiddiq M., Physics Department, Riau University, Pekanbaru, Indonesia; Syahdan H., Biology Department, Riau University, Pekanbaru, Indonesia; Desfri M.F., Physics Department, Riau University, Pekanbaru, Indonesia; Sari D.L., Physics Department, Riau University, Pekanbaru, Indonesia; Mahmudah D.A., Physics Department, Riau University, Pekanbaru, Indonesia; Cahyadi I., Mechanical Engineering, Riau …	Basal Stem Rot (BSR) is one of the plant diseases that have baffled oil palm industries for decades due to its fast widespread. Efficient early detection methods have been proposed, including using an electronic nose due to the volatile compounds released by Ganoderma fungi during infection. This study built and used a portable, low-cost electronic nose system to classify 60 oil palm seedlings wh…							Badan Pengelola Dana Perkebunan Kelapa Sawit, BPDPKS	This research was supported partly by Badan Pengelola Dana Perkebunan Kelapa Sawit (BPDPKS) Indonesia (Student Research Competition 2021). We thank Agriculture Faculty, Universitas Riau for providing the Ganoderma isolates.	Ishaq I., Alias M.S., Kadir J., Kasawani I., J. of Sustainability Science and Management, 9, pp. 52-57, (2014); Cooper R., Flood J., Rees R.W., The Planter, 87, pp. 515-526, (2011); Naher L., Yusuf U.K., Tan S.G., Ismail A., Australian J. of Crop Science, 7, pp. 1723-1727, (2013); Liaghat S., Ehsani R., Mansor S., Shafri H.Z.M., Meon S., Sankaran S., Azam S.H.M.N., International Journal of Remote…	M. Shiddiq; Physics Department, Riau University, Pekanbaru, Indonesia; email: minarni.shiddiq@lecturer.unri.ac.id	Astuti S.D.; Yuwana L.; Munasir null; Putra A.P.; Yunata E.E.	American Institute of Physics Inc.		11th International Conference on Theoretical and Applied Physics: The Spirit of Research and Collaboration Facing the COVID-19 Pandemic, ICTAP 2021	27 October 2021 through 28 October 2021	Virtual, Online	192174	0094243X				English	AIP Conf. Proc.	Conference paper	Final		Scopus	2-s2.0-85176810015
Stupin A.S.; Levin V.I.; Antipkina L.A.	Stupin, A.S. (57221955958); Levin, V.I. (57222725006); Antipkina, L.A. (57222726549)	57221955958; 57222725006; 57222726549	Response of stressed seeds of grain crops to changing conditions and duration of their storage	2023	BIO Web of Conferences	71		01055				0	10.1051/bioconf/20237101055	https://www.scopus.com/inward/record.uri?eid=2-s2.0-85179175619&doi=10.1051%2fbioconf%2f20237101055&partnerID=40&md5=3265bab744dce57a8d9d702b7138c6c3	Fgbou Vo Rsatu, 1, St. Kostycheva, Ryazan, 390044, Russian Federation	Stupin A.S., Fgbou Vo Rsatu, 1, St. Kostycheva, Ryazan, 390044, Russian Federation; Levin V.I., Fgbou Vo Rsatu, 1, St. Kostycheva, Ryazan, 390044, Russian Federation; Antipkina L.A., Fgbou Vo Rsatu, 1, St. Kostycheva, Ryazan, 390044, Russian Federation	The article investigates the dynamics of the formation of an adaptive response in stressed seeds of spring wheat and barley, depending on the duration and storage conditions. Species differences in seeds on the impact of stress factors of abiotic and biotic nature were studied according to the criteria - morphological characteristics of seedlings, speed, germination energy and laboratory germinat…									Latyshenok M.B., Shemyakin A.V., Latyshenok N.M., Slobodskova A.A., Gasparyan S.V., Thermal conditions of storing seed grain in a hermetic container with a regulated air environment, IOP Conference Series: Earth and Environmental Science. II International scientific and practical conference Ensuring sustainable development in the context of agriculture, green energy, ecology and earth science, (2…	A.S. Stupin; Fgbou Vo Rsatu, Ryazan, 1, St. Kostycheva, 390044, Russian Federation; email: stupin32@yandex.ru	Uzakov G.; Chudov I.; Gibadullin A.; Zalilova Z.	EDP Sciences		2nd nternational Conference on Current Issues of Breeding, Technology and Processing of Agricultural Crops, and Environment, CIBTA 2023	3 July 2023 through 5 July 2023	Uzbekistan	194701	22731709				English	BIO. Web. Conf.	Conference paper	Final	All Open Access; Gold Open Access	Scopus	2-s2.0-85179175619
Rampanti G.; Raffo A.; Melini V.; Moneta E.; Nardo N.; Saggia Civitelli E.; Bande-De León C.; Tejada Portero L.; Ferrocino I.; Franciosa I.; Cardinali F.; Osimani A.; Aquilanti L.	Rampanti, Giorgia (58045716800); Raffo, Antonio (55323654500); Melini, Valentina (55925730400); Moneta, Elisabetta (7006824500); Nardo, Nicoletta (16550095400); Saggia Civitelli, Eleonora (57192703591); Bande-De León, Cindy (57776421500); Tejada Portero, Luis (57195642998); Ferrocino, Ilario (35236659300); Franciosa, Irene (57201822377); Cardinali, Federica (56600326000); Osimani, Andrea (1004524…	58045716800; 55323654500; 55925730400; 7006824500; 16550095400; 57192703591; 57776421500; 57195642998; 35236659300; 57201822377; 56600326000; 10045244000; 16052255000	Chemical, microbiological, textural, and sensory characteristics of pilot-scale Caciofiore cheese curdled with commercial Cynara cardunculus rennet and crude extracts from spontaneous and cultivated Onopordum tauricum	2023	Food Research International	173		113459				2	10.1016/j.foodres.2023.113459	https://www.scopus.com/inward/record.uri?eid=2-s2.0-85172201195&doi=10.1016%2fj.foodres.2023.113459&partnerID=40&md5=548839a6eff08141d35fc59a82fdc826	Dipartimento di Scienze Agrarie, Alimentari ed Ambientali, Università Politecnica delle Marche, via Brecce Bianche, Ancona, 60131, Italy; CREA-Research Centre for Food and Nutrition, Via Ardeatina, 546, Rome, 00178, Italy; Department of Human Nutrition and Food Technology, Universidad Católica de Murcia (UCAM), Campus de los Jerónimos, Guadalupe, 30107, Spain; Department of Agricultural, Forest, …	Rampanti G., Dipartimento di Scienze Agrarie, Alimentari ed Ambientali, Università Politecnica delle Marche, via Brecce Bianche, Ancona, 60131, Italy; Raffo A., CREA-Research Centre for Food and Nutrition, Via Ardeatina, 546, Rome, 00178, Italy; Melini V., CREA-Research Centre for Food and Nutrition, Via Ardeatina, 546, Rome, 00178, Italy; Moneta E., CREA-Research Centre for Food and Nutrition, V…	The aim of this study was the chemical, microbiological, textural, and sensory characterization of pilot-scale prototypes of an Italian ewe's raw milk cheese (Caciofiore) curdled with commercial Cynara cardunculus rennet, used as a control, and crude extracts obtained from flowers of either spontaneous or cultivated Onopordum tauricum. Hence, the control and experimental cheese prototypes produce…	Aspartic proteases; Cheese aroma; Cheese microbiota; Cheese texture; Mediterranean ovine cheese; Thistle crop; Thistle rennet; Vegetable rennet	Animals; Butyric Acid; Cheese; Complex Mixtures; Cynara; Diacetyl; Female; Onopordum; Sheep; Sodium Chloride, Dietary; Adhesives; Crops; Escherichia coli; Odors; Saturated fatty acids; Sensory analysis; Soybean oil; Volatile organic compounds; 2,3 butanedione; butyric acid; dimethyl trisulfide; rennet; Aspartic protease; Cheese aroma; Cheese microbiota; Cheese texture; Mediterranean ovine cheese;…		2,3 butanedione, 431-03-8; butyric acid, 107-92-6, 156-54-7, 461-55-2; Butyric Acid, ; Complex Mixtures, ; Diacetyl, ; dimethyl trisulfide, ; rennet, ; Sodium Chloride, Dietary,			European Commission, EC; Ministerio de Economía y Competitividad, MINECO; Ministero dell’Istruzione, dell’Università e della Ricerca, MIUR; Ministerio de Asuntos Económicos y Transformación Digital, Gobierno de España, MINECO	Funding: This research was funded by the Italian Ministry of University and Research (MUR) under the call Programma Operativo Nazionale FSE-FESR “Ricerca e Innovazione 2014–2020” (PON 2014-2020)—Asse I “Investimenti in Capitale Umano”, Azione I.1 “Dottorati Innovativi con caratterizzazione industriale”, the Ministry of Economy, Industry and Competitiveness (MINECO), and part of the PRIMA program …	Alavi F., Momen S., Aspartic proteases from thistle flowers: Traditional coagulants used in the modern cheese industry, International Dairy Journal, 107, (2020); Aquilanti L., Santarelli S., Babini V., Osimani A., Clementi F., Quality evaluation and discrimination of semi-hard and hard cheeses from the Marche region (Central Italy) using chemometric tools, International Dairy Journal, 29, 1, pp. …	A. Raffo; CREA-Research Centre for Food and Nutrition, Rome, Via Ardeatina, 546, 00178, Italy; email: antonio.raffo@crea.gov.it		Elsevier Ltd						09639969		FORIE	37803784	English	Food Res. Int.	Article	Final		Scopus	2-s2.0-85172201195
Bhagat N.R.; Kumar S.; Kumari R.; Bharti V.K.	Bhagat, N.R. (58101388500); Kumar, S. (58645554800); Kumari, R. (56363201700); Bharti, V.K. (23468497200)	58101388500; 58645554800; 56363201700; 23468497200	A Review on Rumen Anaerobic Fungi: Current Understanding on Carbohydrate Fermentation and Roughages Digestion in Ruminants	2023	Applied Biochemistry and Microbiology	59	3		231	249	18	3	10.1134/S0003683823030043	https://www.scopus.com/inward/record.uri?eid=2-s2.0-85160261677&doi=10.1134%2fS0003683823030043&partnerID=40&md5=f4f6234cf18db6f72f59b5ab4e97000e	DRDO-Defence Institute of High Altitude Research (DIHAR), UT Ladakh, Leh, 194101, India; Department of Animal Nutrition, Bihar Veterinary College, Bihar Animal Sciences University, Bihar, Patna, 800014, India; ICAR-Research Complex for Eastern Region, Bihar, Patna, 800014, India	Bhagat N.R., DRDO-Defence Institute of High Altitude Research (DIHAR), UT Ladakh, Leh, 194101, India; Kumar S., Department of Animal Nutrition, Bihar Veterinary College, Bihar Animal Sciences University, Bihar, Patna, 800014, India; Kumari R., ICAR-Research Complex for Eastern Region, Bihar, Patna, 800014, India; Bharti V.K., DRDO-Defence Institute of High Altitude Research (DIHAR), UT Ladakh, Le…	Abstract: Anaerobic fungi have long been in the attention for their well-known potential in roughages degradation and ruminant nutrition. Although numerous studies have given new insights into anaerobic fungi in lignocellulosics digestion owing to their decisive fibrolytic activity, however, little is known about their role in carbohydrate fermentation. Furthermore, very limited information is av…	cellulose; fermentation; fungi; hemicellulose; roughages; ruminants	carbohydrate; cellulase; food additive; hemicellulase; lignocellulose; probiotic agent; unclassified drug; volatile fatty acid; Anaeromyces; Article; digestion; fermentation; food composition; fungus; life cycle stage; Neocallimastix; nonhuman; Orpinomyces; phylogeny; Piromyces; protein family; roughage; rumen microorganism; ruminant; taxonomic identification		cellulase, 9012-54-8; lignocellulose, 11132-73-3			Bihar Animal Sciences University; Defence Research and Development Organisation, DRDO	All the authors would like to thank Defence Research & Development Organization (DRDO), New Delhi, India; Bihar Animal Sciences University, Patna, Bihar, and ICAR-Research Complex for Eastern Region, Patna, India for providing necessary supports and facility to complete this work.	Mottet A., Teillard F., Boettcher P., De’ Besi, G., and Besbes, B, Animal, 12, pp. S188-S198, (2018); Salami S.A., Luciano G., O'Grady M.N., Biondi L., Newbold C.J., Kerry J.P., Priolo A., Anim. Feed Sci. Technol., 251, pp. 37-55, (2019); Mahesh M.S., Mohini M., Afr. J. Biotechnol, 12, pp. 4221-4231, (2013); Hudson R.J., Animal and Plant Productivity, (2010); Puniya A.K., Singh R., Kamra D.N., Ru…	V.K. Bharti; DRDO-Defence Institute of High Altitude Research (DIHAR), Leh, UT Ladakh, 194101, India; email: vijaykbharti@rediffmail.com		Pleiades Publishing						00036838				English	Appl. Biochem. Microbiol.	Article	Final		Scopus	2-s2.0-85160261677
Awad A.H.; Saeed Y.; El-Gendy S.A.; Hassan S.K.	Awad, Abdel Hameed (58829607700); Saeed, Yuosra (35333414500); El-Gendy, Safaa Atef (58946229100); Hassan, Salwa Kamal (24766238600)	58829607700; 35333414500; 58946229100; 24766238600	Chemical, Physical and Microbial Parameters inside a Research Building Environment	2023	Egyptian Journal of Chemistry	66	13		1489	1498	9	0	10.21608/EJCHEM.2023.201245.7755	https://www.scopus.com/inward/record.uri?eid=2-s2.0-85181339702&doi=10.21608%2fEJCHEM.2023.201245.7755&partnerID=40&md5=976a3ce9387ab9b35700d484e051c912	Air pollution Research Dept., Environment & Climate Change Research Institute, National Research Centre, Giza, Egypt	Awad A.H., Air pollution Research Dept., Environment & Climate Change Research Institute, National Research Centre, Giza, Egypt; Saeed Y., Air pollution Research Dept., Environment & Climate Change Research Institute, National Research Centre, Giza, Egypt; El-Gendy S.A., Air pollution Research Dept., Environment & Climate Change Research Institute, National Research Centre, Giza, Egypt; Hassan S.…	In the frame of the strategic plan Egypt 2030- a goal to create a supportive workplace environment. Indoor environment quality (IEQ) is an important factor to identify building's performance and comfort level. Key environmental parameters-related to IEQ of a multidisciplinary scientific research buildings were evaluated. Air biological (bacteria & fungi), chemical (PM, NO2, SO2, NH3, HCOH & VOCs)…	IEQ index; indoor air quality; noise; research-built environment; thermal comfort; ventilation						National Research Centre, NRC, (12070103, 2019-2022)	This work was supported by the National Research Centre [grant number 12070103, 2019-2022].	Perez-Lombard L., Ortiz J., Pout C., A review on buildings energy consumption 11 information, Energy Build, 40, 3, pp. 394-398, (2008); Global Status Report: Towards a Zero-Emission, Efficient and Resilient Buildings and Construction Sector, (2018); Abdulaali H., Usman I.M.S., Hanafiah M.M., Abdulhasan M.J., Hamzah M. T., Nazal A. A., Impact of poor indoor environmental quality (IEQ) to inhabitan…	Y. Saeed; Air pollution Research Dept., Environment & Climate Change Research Institute, National Research Centre, Giza, Egypt; email: haneen_ys@hotmail.com		National Information and Documentation Centre						04492285		EGJCA		English	Egypt. J. Chem.	Article	Final		Scopus	2-s2.0-85181339702
Xiang Y.; Lei C.; Hu G.; Zhou W.; Li Y.; Huang D.	Xiang, Yun (57195975506); Lei, Chang (57219241685); Hu, Ge (58642395700); Zhou, Wei (58485999800); Li, Ya (57210568407); Huang, Dan (7403890863)	57195975506; 57219241685; 58642395700; 58485999800; 57210568407; 7403890863	Investigation of 60Co Irradiation on the Volatile Organic Compounds from Finger Citron (Citri Sarcodactylis Fructus) Using GC–IMS	2023	Foods	12	19	3543				1	10.3390/foods12193543	https://www.scopus.com/inward/record.uri?eid=2-s2.0-85173823474&doi=10.3390%2ffoods12193543&partnerID=40&md5=8967ae4cf21d45963b3c1f44e8984083	State Key Laboratory of Chinese Medicine Powder and Medicine Innovation in Hunan (Incubation), Science and Technology Innovation Center, Hunan University of Chinese Medicine, Changsha, 410208, China; School of Pharmacy, Hunan University of Chinese Medicine, Changsha, 410208, China	Xiang Y., State Key Laboratory of Chinese Medicine Powder and Medicine Innovation in Hunan (Incubation), Science and Technology Innovation Center, Hunan University of Chinese Medicine, Changsha, 410208, China; Lei C., State Key Laboratory of Chinese Medicine Powder and Medicine Innovation in Hunan (Incubation), Science and Technology Innovation Center, Hunan University of Chinese Medicine, Changs…	In recent years, as the desire for a healthy lifestyle has become more widespread, consumers are gaining an increasing appreciation for safe, high-quality food. Researchers are constantly seeking new ways to protect foods from insect pests and fungi. This study used GC-IMS to analyze the volatile organic compounds and flavor characteristics of Finger Citron in response to different doses of 60Co …	chromatography–ion mobility spectrometry; Finger Citron; irradiation sterilization; volatile organic components						Changsha Natural Science Foundation of China, (kq2208186); Department of Science and Technology of Huaihua, (2021N2603); Department of Science and Technology of Xiangxi Tujiazu & Miaozu Autonomous Prefecture, (2022JSGG03); Traditional Chinese Medicine of Hunan University of Chinese Medicine; Natural Science Foundation of Hunan Province, (2019JJ60018)	This research was funded by the Hunan Provincial Natural Science Foundation of China (No. 2019JJ60018), the First-class Discipline Project on Traditional Chinese Medicine of Hunan University of Chinese Medicine (No. 2018), Department of Science and Technology of Xiangxi Tujiazu & Miaozu Autonomous Prefecture (No. 2022JSGG03), Department of Science and Technology of Huaihua (No. 2021N2603), and th…	Cao S., Zhao D., Ma Y., Zhang K., Simultaneous determination of 6 chemical components in Citrus medica from different areas by quantitative analysis of multi-components with single marker method, Cent. South Pharm, 20, pp. 1167-1172, (2022); Guo W.D., Zheng J.S., Deng G., Study on the bacteriostatic activity of Citri Sarcodactylis Fructus volatile oils, J. Chin. Cereals Oils Assoc, 24, pp. 103-10…	D. Huang; State Key Laboratory of Chinese Medicine Powder and Medicine Innovation in Hunan (Incubation), Science and Technology Innovation Center, Hunan University of Chinese Medicine, Changsha, 410208, China; email: huangdan110@hnucm.edu.cn; Y. Li; School of Pharmacy, Hunan University of Chinese Medicine, Changsha, 410208, China; email: 003872@hnucm.edu.cn		Multidisciplinary Digital Publishing Institute (MDPI)						23048158				English	Foods	Article	Final	All Open Access; Gold Open Access; Green Open Access	Scopus	2-s2.0-85173823474
Cebrián E.; Roncero E.; Delgado J.; Núñez F.; Rodríguez M.	Cebrián, Eva (57212243021); Roncero, Elia (57222362928); Delgado, Josué (57205552095); Núñez, Félix (56260782100); Rodríguez, Mar (7404259384)	57212243021; 57222362928; 57205552095; 56260782100; 7404259384	Deciphering Staphylococcus xylosus and Staphylococcus equorum mode of action against Penicillium nordicum in a dry-cured ham model system	2023	International Journal of Food Microbiology	405		110342				1	10.1016/j.ijfoodmicro.2023.110342	https://www.scopus.com/inward/record.uri?eid=2-s2.0-85166077550&doi=10.1016%2fj.ijfoodmicro.2023.110342&partnerID=40&md5=c0e22953d9f45465f156fb2c847be4a6	Higiene y Seguridad Alimentaria, Instituto de Investigación de Carne y Productos Cárnicos (IProCar), Facultad de Veterinaria, Universidad de Extremadura, Avda. de las Ciencias s/n, Cáceres, 10003, Spain	Cebrián E., Higiene y Seguridad Alimentaria, Instituto de Investigación de Carne y Productos Cárnicos (IProCar), Facultad de Veterinaria, Universidad de Extremadura, Avda. de las Ciencias s/n, Cáceres, 10003, Spain; Roncero E., Higiene y Seguridad Alimentaria, Instituto de Investigación de Carne y Productos Cárnicos (IProCar), Facultad de Veterinaria, Universidad de Extremadura, Avda. de las Cien…	Penicillium nordicum is one of the major producers of ochratoxin A (OTA) in dry-cured ham. Staphylococcus xylosus Sx8 and Staphylococcus equorum Se31 have been previously proposed as biocontrol agents (BCAs) to prevent the OTA contamination, although their antifungal mode of action has not been established yet. Thus, the aim of this work was to elucidate their mode of action against P. nordicum i…	Biocontrol; Carbon utilisation pattern; Competitiveness; Dry-cured ham; Ochratoxin A; Proteomics	Antifungal Agents; Food Microbiology; Meat Products; Ochratoxins; Penicillium; Penicillium nordicum; Pork Meat; Proteomics; Staphylococcus; Staphylococcus equorum; Staphylococcus xylosus; alanine; arginine; asparagine; carbohydrate; cysteine; fructose; fungal protein; glucose; glutamine; glycine; histidine; isoleucine; lactose; lysine; maltose; methionine; ochratoxin; phenylalanine; proline; prot…		alanine, 56-41-7, 6898-94-8; arginine, 1119-34-2, 15595-35-4, 7004-12-8, 74-79-3; asparagine, 70-47-3, 7006-34-0; cysteine, 4371-52-2, 52-89-1, 52-90-4; fructose, 30237-26-4, 57-48-7, 7660-25-5, 77907-44-9; glucose, 50-99-7, 84778-64-3, 8027-56-3; glutamine, 56-85-9, 6899-04-3; glycine, 56-40-6, 6000-43-7, 6000-44-8; histidine, 645-35-2, 7006-35-1, 71-00-1; isoleucine, 7004-09-3, 73-32-5; lactose…			European Union ERDF, (PRE2020-093605); Ministerio de Economía y Competitividad, MINECO, (UNEX-AE-3394); European Social Fund, ESF; Junta de Extremadura	Grant PID2019-104260GB-I00 funded by and MCIN / AEI / 10.13039/501100011033 . Grant GR21130 funded by Junta de Extremadura and by “ European Union ERDF A way of making Europe”. E. Cebrián is recipient of the grant PRE2020-093605 funded by MCIN / AEI / 10.13039/501100011033 and by “ ESF Investing in your future”. Q-Exactive Plus mass spectrometer to proteomic research was funded by the Spanish Min…	Alijani Z., Amini J., Ashengroph M., Bahramnejad B., Antifungal activity of volatile compounds produced by Staphylococcus sciuri strain MarR44 and its potential for the biocontrol of Colletotrichum nymphaeae, causal agent strawberry anthracnose, Int. J. Food Microbiol., 307, (2019); Alvarez M., Rodriguez A., Peromingo B., Nunez F., Rodriguez M., Enterococcus faecium: a promising protective cultur…	J. Delgado; Higiene y Seguridad Alimentaria, Instituto de Investigación de Carne y Productos Cárnicos (IProCar), Facultad de Veterinaria, Universidad de Extremadura, Cáceres, Avda. de las Ciencias s/n, 10003, Spain; email: jdperon@unex.es		Elsevier B.V.						01681605		IJFMD	37523903	English	Int. J. Food Microbiol.	Article	Final	All Open Access; Hybrid Gold Open Access	Scopus	2-s2.0-85166077550
Tópor A.; Veras F.F.; Silveira R.D.; Lopes F.C.; Dachery B.; Hernandes K.C.; Zini C.A.; Welke J.E.	Tópor, Athos (58524489000); Veras, Flávio Fonseca (36169999500); Silveira, Rafaela Diogo (57221683492); Lopes, Fernanda Cortez (26023354200); Dachery, Bruna (56989767100); Hernandes, Karolina Cardoso (57203528859); Zini, Claudia Alcaraz (7005858549); Welke, Juliane Elisa (57201923755)	58524489000; 36169999500; 57221683492; 26023354200; 56989767100; 57203528859; 7005858549; 57201923755	Impact of biodynamic viticulture on the occurrence of fungi and mycotoxins, antioxidant activity, volatile and phenolic profile of Chardonnay grapes	2023	Food Bioscience	55		102978				0	10.1016/j.fbio.2023.102978	https://www.scopus.com/inward/record.uri?eid=2-s2.0-85166917875&doi=10.1016%2fj.fbio.2023.102978&partnerID=40&md5=6d981a65230d8f25c47e273a6f2b20e3	Institute of Food Science and Technology, Federal University of Rio Grande do Sul (UFRGS), Bento Gonçalves Avenue, RS, Porto Alegre, 9500, Brazil; Biotechnology Center, UFRGS, Brazil; University of Caxias do Sul, Rua Francisco Getúlio Vargas, RS, Caxias Do Sul, 1130, Brazil; Institute of Chemistry, UFRGS, Brazil	Tópor A., Institute of Food Science and Technology, Federal University of Rio Grande do Sul (UFRGS), Bento Gonçalves Avenue, RS, Porto Alegre, 9500, Brazil; Veras F.F., Institute of Food Science and Technology, Federal University of Rio Grande do Sul (UFRGS), Bento Gonçalves Avenue, RS, Porto Alegre, 9500, Brazil; Silveira R.D., Institute of Food Science and Technology, Federal University of Rio …	This study evaluated the impact of biodynamic viticulture compared to the conventional technique regarding to the quality parameters of Chardonnay grapes. Grapes from conventional and biodynamic cultivation presented similar physicochemical characteristics (aw, pH, hardness, weight and color). The fungi occurrence was higher in conventional (52%) than biodynamic grapes (46%). A. carbonarius isola…	Aroma; Aspergillus carbonarius; Biodynamic; Conventional; Mycobiota; Ochratoxin A; Sustainability						Coordenação de Aperfeiçoamento de Pessoal de Nível Superior, CAPES, (88882439820/2019–01, 88887.623886/2021–00); Conselho Nacional de Desenvolvimento Científico e Tecnológico, CNPq, (304886/2022–0, 408625/2016–3); Fundação de Amparo à Pesquisa do Estado do Rio Grande do Sul, FAPERGS, (19/2551-0001855-0)	The authors thank Brazilian Federal Agency for Support and Evaluation of Graduate Education ( CAPES , Coordenação de Aperfeiçoamento de Pessoal de Nível Superior, processes 88887.623886/2021–00 and 88882439820/2019–01 ), National Council for Scientific and Technological Development ( CNPq , Conselho Nacional de Desenvolvimento Científico e Tecnológico, processes 304886/2022–0 and 408625/2016–3 ),…	Alvarez F., Arena M., Auteri D., Borroto J., Brancato A., Cabrera L.C., Castoldi A.F., Chiusolo A., Colagiorgi A., Colas M., Crivellente F., De Lentdecker C., Egsmose M., Fait G., Gouliarmou V., Ferilli F., Greco L., Ippolito A., Istace F., Villamar-bouza L., Peer review of the pesticide risk assessment of the active substance pelargonic acid (nonanoic acid), EFSA Journal, 19, July, (2021); Baian…	J.E. Welke; Institute of Food Science and Technology, Federal University of Rio Grande do Sul (UFRGS), Porto Alegre, Bento Gonçalves Avenue, RS, 9500, Brazil; email: juliane.welke@ufrgs.br		Elsevier Ltd						22124292				English	Food BioSci.	Article	Final		Scopus	2-s2.0-85166917875
Li Q.; Zeng X.; Fu H.; Wang X.; Guo X.; Wang M.	Li, Qianqian (57191697664); Zeng, Xiangquan (57059664800); Fu, Hailong (56477891100); Wang, Xiaomei (57211953419); Guo, Xiaojun (58242763800); Wang, Meng (56139376600)	57191697664; 57059664800; 56477891100; 57211953419; 58242763800; 56139376600	Lactiplantibacillus plantarum: A comprehensive review of its antifungal and anti-mycotoxic effects	2023	Trends in Food Science and Technology	136			224	238	14	9	10.1016/j.tifs.2023.04.019	https://www.scopus.com/inward/record.uri?eid=2-s2.0-85158883131&doi=10.1016%2fj.tifs.2023.04.019&partnerID=40&md5=dd0ca7608e271880fc01541476d6c716	Institute of Quality Standard and Testing Technology, Beijing Academy of Agriculture and Forestry Sciences, Beijing, 100097, China; Laboratory of Quality and Safety Risk Assessment for Agro-products (Beijing), Ministry of Agriculture and Rural Affairs of the People's Republic of China, Beijing, 100097, China; School of Food and Health, Beijing Technology and Business University, Beijing, 100048, …	Li Q., Institute of Quality Standard and Testing Technology, Beijing Academy of Agriculture and Forestry Sciences, Beijing, 100097, China, Laboratory of Quality and Safety Risk Assessment for Agro-products (Beijing), Ministry of Agriculture and Rural Affairs of the People's Republic of China, Beijing, 100097, China; Zeng X., School of Food and Health, Beijing Technology and Business University, B…	Background: The occurrence of fungal contamination and the production of mycotoxins are involved in all parts of the food chain, which negatively affect food quality and shelf life, cause substantial revenue losses, and impose serious health threats to humans. Therefore, efficient, safe, and environmentally friendly methods for controlling fungal and mycotoxins contamination urgently need to be d…	Anti-mycotoxic; Antifungal; Detoxification; Lactiplantibacillus plantarum; Mycotoxin; Preservation	Biodegradation; Detoxification; Health risks; Lactic acid; Metabolites; Anti-mycotoxic; Antifungals; Food chain; Fungal contamination; Fungal growth; In-vivo; L. plantarum; Lactiplantibacillus plantarum; Preservation; Toxic effect; Mycotoxins					Innovation and Capacity-building Project of Beijing Academy of Agriculture and Forestry Sciences, (KJCX20230436); Natural Science Foundation of Beijing Municipality, (6191001, 6222012); Beijing Association for Science and Technology, BAST, (BYESS2023185)	The authors would like to acknowledge the financial support from the Innovation and Capacity-building Project of Beijing Academy of Agriculture and Forestry Sciences ((No. KJCX20230436 ), the Young Elite Scientist Sponsorship Program by Beijing Association for Science and Technology (No. BYESS2023185 ), and the Natural Science Foundation of Beijing Municipality (No. 6191001 & 6222012 ).	Abouloifa H., Rokni Y., Hasnaoui I., Bellaouchi R., Gaamouche S., Ghabbour N., Karboune S., Salah R.B., Brasca M., D'hallewin G., Saalaoui E., Asehraou A., Characterization of antimicrobial compounds obtained from the potential probiotic Lactiplantibacillus plantarum S61 and their application as a biopreservative agent, Brazilian Journal of Microbiology, 53, pp. 1501-1513, (2022); Adunphatcharaph…	X. Guo; Institute of Quality Standard and Testing Technology, Beijing Academy of Agriculture and Forestry Sciences, Beijing, 100097, China; email: Guoxj@iqstt.cn		Elsevier Ltd						09242244		TFTEE		English	Trends Food Sci. Technol.	Review	Final		Scopus	2-s2.0-85158883131
Wei L.; Fan L.; Yang C.; Cui L.; Jin M.; Osei R.	Wei, Lijuan (57210885110); Fan, Lijuan (58099504500); Yang, Chengde (55969411500); Cui, Lingxiao (57212214731); Jin, Mengjun (57210187611); Osei, Richard (57394663800)	57210885110; 58099504500; 55969411500; 57212214731; 57210187611; 57394663800	Analysis of Bacillus mojavensis ZA1 volatile anti-pathogen substances against Colletotrichum coccodes	2023	Journal of Plant Diseases and Protection	130	3		633	642	9	2	10.1007/s41348-023-00717-9	https://www.scopus.com/inward/record.uri?eid=2-s2.0-85149297738&doi=10.1007%2fs41348-023-00717-9&partnerID=40&md5=dc39bd58eea7fd057298d3d7498a62ca	College of Plant Protection, Gansu Agricultural University, Lanzhou, 730070, China; Biocontrol Engineering Laboratory of Crop Diseases and Pests of Gansu Province, Lanzhou, 730070, China	Wei L., College of Plant Protection, Gansu Agricultural University, Lanzhou, 730070, China, Biocontrol Engineering Laboratory of Crop Diseases and Pests of Gansu Province, Lanzhou, 730070, China; Fan L., College of Plant Protection, Gansu Agricultural University, Lanzhou, 730070, China, Biocontrol Engineering Laboratory of Crop Diseases and Pests of Gansu Province, Lanzhou, 730070, China; Yang C.…	Volatile organic compounds (VOCs) produced by endophytic strains play important roles in enhancing plant resistance to pathogens; however, the VOCs produced Bacillus mojavensis ZA1 on the inhibiting ability of Colletotrichum coccodes remain unknown. Hence, the effects of VOCs in controlling potato anthracnose (C. coccodes) were investigated. Alcohols, ketones, phenols, and esters were antifungal …	2-ethyl-1-hexanol; Bacillus mojavensis; Biocontrol; Volatile antifungal substances	anthracnose; biocontrol agent; biological control; disease by pathogen; functional group; germination; potato; spore; volatile organic compound					Science and Technology Innovation Fund of Gansu Agricultural University, (GAU-XKJS-2018-148); National Natural Science Foundation of China, NSFC, (31660148); Gansu Agricultural University, GAU	This study was supported by the project of the National Natural Science Foundation of China (No: 31660148) and by the Science and Technology Innovation Fund of Gansu Agricultural University (No. GAU-XKJS-2018-148) from Gansu Agricultural University to Prof. Chengde Yang.	Andersen R.A., Hamilton-Kemp T.R., Hildebrand D.F., Mccracken C.T., Fleming P.D., Structure-antifungal activity relationships among volatile C6 and C9 aliphatic aldehydes, aetones, and alcohols, J Agric Food Chem, 42, 7, pp. 1-5, (1994); Asari S., Matzen S., Petersen M.A., Bejai S., Meijer J., Multiple effects of Bacillus amyloliquefaciens volatile compounds: Plant growth promotion and growth inh…	C. Yang; College of Plant Protection, Gansu Agricultural University, Lanzhou, 730070, China; email: yangcd@gsau.edu.cn		Springer Science and Business Media Deutschland GmbH						18613829				English	J. Plant Dis. Prot.	Article	Final		Scopus	2-s2.0-85149297738
Mannaa M.; Han G.; Jeong T.; Kang M.; Lee D.; Jung H.; Seo Y.-S.	Mannaa, Mohamed (57188666669); Han, Gil (57217034272); Jeong, Taeho (58768930400); Kang, Minhee (58769422600); Lee, Duyoung (58631181500); Jung, Hyejung (57210636710); Seo, Young-Su (15063420800)	57188666669; 57217034272; 58768930400; 58769422600; 58631181500; 57210636710; 15063420800	Taxonomy-guided selection of Paraburkholderia busanensis sp. nov.: a versatile biocontrol agent with mycophagy against Colletotrichum scovillei causing pepper anthracnose	2023	Microbiology Spectrum	11	6					0	10.1128/spectrum.02426-23	https://www.scopus.com/inward/record.uri?eid=2-s2.0-85180004630&doi=10.1128%2fspectrum.02426-23&partnerID=40&md5=7a499b93454f8e04a69bef5b3a15934f	Department of Microbiology, Pusan National University, Busan, South Korea; Department of Integrated Biological Science, Pusan National University, Busan, South Korea; Department of Plant Pathology, Faculty of Agriculture, Cairo University, Giza, Egypt	Mannaa M., Department of Microbiology, Pusan National University, Busan, South Korea, Department of Integrated Biological Science, Pusan National University, Busan, South Korea, Department of Plant Pathology, Faculty of Agriculture, Cairo University, Giza, Egypt; Han G., Department of Microbiology, Pusan National University, Busan, South Korea, Department of Integrated Biological Science, Pusan N…	This study introduces a novel approach based on the taxonomy-guided selection of bacterial biocontrol agents from a known beneficial taxonomic group. Following 16S rRNA screening, we focused on the genus Paraburkholderia, which harbors strains with large genomes and versatile benefits to plants. A strain designated P39 was selected, identified, and characterized for its biocontrol activity agains…	anthracnose; bacterial mycophagy; biocontrol; Paraburkholderia	Antifungal Agents; Colletotrichum; Colletotrichum scovillei; Food; Fungicides, Industrial; Humans; Plant Diseases; 4 nitrophenyl beta d NN N triacetylchitotriose; 4 nitrophenyl N acetyl beta d glucosaminide; 4 nitrophenyl N N diacetyl beta d chitobioside; adipic acid; alkaline phosphatase; arabinose; aryl acylamidase; beta galactosidase; beta glucosidase; casein; catalase; cellulase; chitin; cyst…		adipic acid, 124-04-9; alkaline phosphatase, 9001-78-9; arabinose, 147-81-9; aryl acylamidase, 37355-57-0, 9012-21-9, 9025-18-7, 9037-61-0; beta galactosidase, ; beta glucosidase, 51683-43-3, 9001-22-3; casein, 9000-71-9; catalase, 9001-05-2; cellulase, 9012-54-8; chitin, 1398-61-4; cystine, 24645-67-8, 56-89-3, 6020-39-9; deaminase, 9067-84-9; decanoic acid, 334-48-5, 3398-75-2; fructose 6 phosp…	HiSeq 2500, Thermo, United States; KCS3-23S CMOS, Korea LabTech, South Korea; Wizard, Promega; nanodrop 2000, Thermo	Korea LabTech, South Korea; Promega; Thermo; Thermo, United States	Ministry of Education, MOE, (2022R1A2C1003190); National Research Foundation of Korea, NRF	This research was supported by the Basic Science Research Program of the National Research Foundation (NRF), funded by the Ministry of Education (2022R1A2C1003190), Republic of Korea.	Spadaro D, Droby S., Development of biocontrol products for postharvest diseases of fruit: the importance of elucidating the mechanisms of action of yeast antagonists, Trend Food Sci Technol, 47, pp. 39-49, (2016); Saxena A, Raghuwanshi R, Gupta VK, Singh HB., Chilli anthracnose: the epidemiology and management, Front Microbiol, 7, (2016); Ali A, Bordoh PK, Singh A, Siddiqui Y, Droby S., Post-har…	Y.-S. Seo; Department of Microbiology, Pusan National University, Busan, South Korea; email: yseo2011@pusan.ac.kr		American Society for Microbiology						21650497			37861313	English	Microbiol. Spectr.	Article	Final	All Open Access; Gold Open Access	Scopus	2-s2.0-85180004630
Jones A.C.; Lin P.-A.; Peiffer M.; Felton G.	Jones, Anne C. (55253328500); Lin, Po-An (57210255922); Peiffer, Michelle (6602287804); Felton, Gary (7102783537)	55253328500; 57210255922; 6602287804; 7102783537	Caterpillar Salivary Glucose Oxidase Decreases Green Leaf Volatile Emission and Increases Terpene Emission from Maize	2023	Journal of Chemical Ecology	49	9-10		518	527	9	0	10.1007/s10886-023-01440-3	https://www.scopus.com/inward/record.uri?eid=2-s2.0-85164495486&doi=10.1007%2fs10886-023-01440-3&partnerID=40&md5=dad5dcf40bc6ff1a8ccfc5dea9292fc9	Entomology, Virginia Polytechnic Institute and State University, Blacksburg, VA, United States; Entomology, National Taiwan University, New Taipei, Taiwan; Pennsylvania State University, State College, PA, United States	Jones A.C., Entomology, Virginia Polytechnic Institute and State University, Blacksburg, VA, United States; Lin P.-A., Entomology, National Taiwan University, New Taipei, Taiwan; Peiffer M., Pennsylvania State University, State College, PA, United States; Felton G., Pennsylvania State University, State College, PA, United States	Caterpillar salivary glucose oxidase (GOX) can function as both an elicitor or as an effector of plant defense responses depending upon the system. Treatment with GOX reduces the stomatal aperture of tomato and soybean leaves, thereby reducing the emission of volatile organic compounds (VOCs), that are important indirect defense responses of plants by attracting natural enemies of the caterpillar…	Glucose oxidase (GOX); Helicoverpa zea; Maize; Stomata; Volatile organic compounds (VOCs)	Animals; Glucose Oxidase; Moths; Plant Leaves; Terpenes; Zea mays; glucose oxidase; terpene; caterpillar; fungal disease; maize; plant defense; saliva; soybean; terpene; volatile organic compound; animal; maize; moth; physiology; plant leaf		glucose oxidase, 9001-37-0; Glucose Oxidase, ; Terpenes,			National Science Foundation, NSF, (IOS – 1645331)	This work was support by the National Science Foundtation (No. IOS – 1645331).	Acevedo F.E., Rivera-Vega L.J., Chung S.H., Ray S., Felton G.W., Cues from chewing insects—the intersection of DAMPs, HAMPs, MAMPs and effectors, Cur Op Plant Bio, 26, pp. 80-86, (2015); Allison J.D., Daniel Hare J., Learned and naive natural enemy responses and the interpretation of volatile organic compounds as cues or signals, New Phyt, 184, 4, pp. 768-782, (2009); Allmann S., Baldwin I.T., In…	A.C. Jones; Virginia Polytechnic Institute and State University, Blacksburg, United States; email: annej@vt.edu		Springer						00980331		JCECD	37432514	English	J. Chem. Ecol.	Article	Final		Scopus	2-s2.0-85164495486
Bischoff S.	Bischoff, Susan (58544302600)	58544302600	When a Series' Main Protagonist Gets Stolen and Sold - A Study of NFTs and Their Approaches to Copyright Licensing	2023	GRUR International	72	8		750	768	18	0	10.1093/grurint/ikad056	https://www.scopus.com/inward/record.uri?eid=2-s2.0-85168489840&doi=10.1093%2fgrurint%2fikad056&partnerID=40&md5=4d163d99f45d6e7dd9af8915c5f784e7	University of Glasgow, The University of Freiburg, Germany, Berlin, Germany	Bischoff S., University of Glasgow, The University of Freiburg, Germany, Berlin, Germany	Over the past two years non-fungible tokens (NFTs) have become a highly popular, though extremely volatile trade asset. As mere data sets on the blockchain, NFTs are challenging the law to define the legal positions they entail. This article examines NFTs from the angle of copyright licensing, looking at it from a European perspective with the main focus on German law. Based on the technical spec…									Comedian Seth Green Loses Bored Ape NFTs in Hack: "Well frens it happened to me"'; Emerson Sarah, Someone Stole Seth Green's Bored Ape, Which Was Supposed To Star In His New Show, (2022); NFTs that are deployed as an additional, blockchain-based registry of real-world ownership over physical goods such as artworks, or as digital tokens for real-world entitlements such as attending a concert, are …	S. Bischoff; University of Glasgow, The University of Freiburg, Germany, Berlin, Germany; email: susan.bischoff@alumni.uni-potsdam.de		Oxford University Press						26328623				English	GRUR Int.	Article	Final		Scopus	2-s2.0-85168489840
Paul S.; Bhagobaty R.K.; Nihalani M.C.; Joshi S.R.	Paul, Susmita (57206208408); Bhagobaty, Ranjan Kumar (24174110700); Nihalani, Mool Chand (6506244934); Joshi, Santa Ram (55279488300)	57206208408; 24174110700; 6506244934; 55279488300	Screening of biohydrogen producing endophytic fungi from biodiesel plants	2023	Clean - Soil, Air, Water	51	8	2300150				0	10.1002/clen.202300150	https://www.scopus.com/inward/record.uri?eid=2-s2.0-85159908824&doi=10.1002%2fclen.202300150&partnerID=40&md5=ae816a3e5902c19909ab501f6428c748	Royal School of Biosciences, The Assam Royal Global University, Assam, Guwahati, India; Petroleum Biotechnology Centre, R&D Department, Oil India Limited, Duliajan, India; Microbiology Laboratory, Department of Biotechnology and Bioinformatics, North-Eastern Hill University, Shillong, India	Paul S., Royal School of Biosciences, The Assam Royal Global University, Assam, Guwahati, India; Bhagobaty R.K., Petroleum Biotechnology Centre, R&D Department, Oil India Limited, Duliajan, India; Nihalani M.C., Petroleum Biotechnology Centre, R&D Department, Oil India Limited, Duliajan, India; Joshi S.R., Microbiology Laboratory, Department of Biotechnology and Bioinformatics, North-Eastern Hill…	Biohydrogen from endophytic fungi constitutes an alternative biofuel resource with considerable advantages over biodiesel and ethanol extracted from existing food crops. Endophytes common in plant tissues mimic host physiological behavior and produce primary and secondary metabolites like oils and fats. Therefore, endophytes from 7 selected biodiesel plants, and 30 endophytic fungi isolated from …	endophytes; metabolites; methane; myco-diesel; VOCs	biofuel; endophyte; ethanol; metabolite; methane; volatile organic compound					Biotech Park; Oil India Limited, Research and Development Department, Assam, India, (DCO 6205127/TJ); Department of Science and Technology, Ministry of Science and Technology, India, डीएसटी, (SR/FST/LSI-666/2016); University Grants Commission, UGC, (F.4–7/2016/DRS-1); Indian Institute of Technology Guwahati, IITG	Funding text 1: Authors acknowledge the financial support received from Oil India Limited, Research and Development Department, Assam, India (Contract number: DCO 6205127/TJ dated November 27, 2013) in the form of the research project and analytical help from Biotech Park, IIT Guwahati, India. SP and SRJ thank DST-FIST[SR/FST/LSI-666/2016(C)] and UGC-SAP [F.4–7/2016/DRS-1(SAP-II)] for support in …	Sharma C., Mehtani P., Maroo S., Chatterjee S., Bhatnagar P., Mathura N., Screening of an actinomycete isolate of Sāmbhar salt lake, India for production of industrial enzymes, International Journal of Chemical Sciences, 11, pp. 925-934, (2013); Brahma S., Nath B., Basumatary B., Das B., Saikia P., Patir K., Basumatary S., Biodiesel production from mixed oils: A sustainable approach towards indus…	S.R. Joshi; Microbiology Laboratory, Department of Biotechnology and Bioinformatics, North-Eastern Hill University, Shillong, 793022, India; email: srjoshi2006@yahoo.co.in		John Wiley and Sons Inc						18630650				English	Clean Soil Air Water	Article	Final		Scopus	2-s2.0-85159908824
Li N.; Lü S.; Dong J.; Li H.; Zhang Y.; Xu D.; Wu Y.; Haizhen M.O.	Li, Na (57221752283); Lü, Shuang (58698405800); Dong, Jianguo (58697855400); Li, Hongbo (57189444168); Zhang, Ying (58747281200); Xu, Dan (57716375000); Wu, Yue (24400311300); Haizhen, M.O. (58698671800)	57221752283; 58698405800; 58697855400; 57189444168; 58747281200; 57716375000; 24400311300; 58698671800	Analysis of Nutritional Components and Volatile Flavor Compounds in Common Edible Fungi; [常见食用菌营养成分及风味物质分析]	2023	Science and Technology of Food Industry	44	18		441	448	7	4	10.13386/j.issn1002-0306.2022110173	https://www.scopus.com/inward/record.uri?eid=2-s2.0-85166297699&doi=10.13386%2fj.issn1002-0306.2022110173&partnerID=40&md5=6e60c8a414544a37d3f88fa9ce3d89e2	College of Food Science and Engineering, Central South University of Forestry and Technology, Changsha, 410004, China; School of Food Science and Engineering, Shaanxi University of Science and Technology, Xi'an, 710021, China; Shuanghe Sub District Office of Zhecheng, Shangqiu, 476000, China	Li N., College of Food Science and Engineering, Central South University of Forestry and Technology, Changsha, 410004, China, School of Food Science and Engineering, Shaanxi University of Science and Technology, Xi'an, 710021, China; Lü S., School of Food Science and Engineering, Shaanxi University of Science and Technology, Xi'an, 710021, China; Dong J., School of Food Science and Engineering, S…	Edible fungi were rich in nutrients and were potential sources of high-quality protein. In this study, nutritional components such as moisture, ash, protein, total sugar and L-ergothione in 18 kinds of edible fungi were analyzed, and headspace solid phase microextraction combined with gas chromatography-mass spectrometry (HS-SPME-GC-MS) were used to analyze the fruit-body, mycelium and fermentati…	amino acid composition; edible fungi; nutrient content; volatile flavor compounds	Amino acids; Flavor compounds; Gas chromatography; High performance liquid chromatography; Ketones; Mass spectrometry; Nutrients; Principal component analysis; Proteins; Volatile organic compounds; Agaricus bisporus; Amino acids compositions; Coprinus comatus; Edible fungus; Flavor substances; Ganoderma Lucidum; Lentinula edodes; Nutrient contents; Total sugars; Volatile flavor compounds; Mycelium							LI Y., The status, opportunities and challenges of edible fungi industry in China: Develop with Chinese characteristics, realize the dream of powerful mushroom industrial country[J], Journal of Fungal Research, 16, 3, (2018); LAKHANPAL T N, RANA M., Medicinal and nutraceutical genetic resources of mushrooms[J], Plant Genetic Resources, 3, 2, (2005); CHANG S T., The world mushroom industry: Trends…	M.O. Haizhen; School of Food Science and Engineering, Shaanxi University of Science and Technology, Xi'an, 710021, China; email: mohz@sust.edu.cn		Editorial Department of Science and Technology of Food Science						10020306				Chinese	Sci. Technol. Food. Ind	Article	Final		Scopus	2-s2.0-85166297699
Ayoola D.R.; Olonisakin A.; Oyeneyin O.E.	Ayoola, Dammy R. (58520583800); Olonisakin, Adebisi (14069236500); Oyeneyin, Oluwatoba E. (57204181612)	58520583800; 14069236500; 57204181612	Volatile Oil Constituents, Bioactivity and Formulations of Essential Oil from Psidium guajava	2023	Tropical Journal of Natural Product Research	7	7		3565	3572	7	1	10.26538/tjnpr/v7i7.40	https://www.scopus.com/inward/record.uri?eid=2-s2.0-85166515510&doi=10.26538%2ftjnpr%2fv7i7.40&partnerID=40&md5=c26383221091b9d258f34f47379593ae	Department of Chemical Sciences, Adekunle Ajasin University, Ondo State, Akungba-Akoko, Nigeria	Ayoola D.R., Department of Chemical Sciences, Adekunle Ajasin University, Ondo State, Akungba-Akoko, Nigeria; Olonisakin A., Department of Chemical Sciences, Adekunle Ajasin University, Ondo State, Akungba-Akoko, Nigeria; Oyeneyin O.E., Department of Chemical Sciences, Adekunle Ajasin University, Ondo State, Akungba-Akoko, Nigeria	With the availability of myriad of plants having insecticidal activity, the issue of toxicity while using synthetic compounds to eradicate pests would be resolved. Therefore, the search for and formulations of insecticidal plants have grown remarkably, in recent years. It is on this premise that this work sought to characterize, evaluate the bioactivity and formulations of essential oil of Psidiu…	Antimicrobial activity; Formulations; Insecticidal activity; Psidium guajava; Volatile oil	antiinfective agent; bentonite; caryophyllene; essential oil; gamma cadinene; guava extract; kaolin; nerolidol; antimicrobial activity; Article; bacterium isolate; biological activity; Callosobruchus maculatus; drug formulation; fungus; guava; hydrodistillation; infectious agent; insecticidal activity; mass fragmentography; nonhuman; retention time (chromatography); zone of inhibition		bentonite, 1302-78-9; caryophyllene, 87-44-5; kaolin, 1332-58-7; nerolidol, 142-50-7, 7212-44-4					Carson R., Silent Spring, pp. 67-81, (1962); Gyawali K., Pesticide Uses and its Effects on Public Health and Environment, J. Health Prom, 6, pp. 28-36, (2018); Nathan SS., A Review of Resistance Mechanisms of Synthetic Insecticides and Botanicals, Phytochemicals, and Essential Oils as Alternative Larvicidal Agents Against Mosquitoes, Front Physiol, 10, (2019); Abbasi E, Vehedi M, Bagheri M, Gholi…	D.R. Ayoola; Department of Chemical Sciences, Adekunle Ajasin University, Akungba-Akoko, Ondo State, Nigeria; email: dami1412ayoola@gmail.com; A. Olonisakin; Department of Chemical Sciences, Adekunle Ajasin University, Akungba-Akoko, Ondo State, Nigeria; email: adeoloni@yahoo.com		Faculty of Pharmacy, University of Benin						26160684				English	Trop. J. Nat. Prod. Res.	Article	Final	All Open Access; Hybrid Gold Open Access	Scopus	2-s2.0-85166515510
Perkins A.K.; Rose A.L.; Grossart H.-P.; Schulz K.G.; Neubauer D.; Tonge M.P.; Rosentreter J.A.; Eyre B.D.; Rojas-Jimenez K.; Deschaseaux E.; Oakes J.M.	Perkins, Anita K. (56511267500); Rose, Andrew L. (57199144619); Grossart, Hans-Peter (6701843345); Schulz, Kai G. (55458070800); Neubauer, Darshan (57211713140); Tonge, Matthew P. (57210122741); Rosentreter, Judith A. (56860715700); Eyre, Bradley D. (7005923344); Rojas-Jimenez, Keilor (8961501600); Deschaseaux, Elisabeth (35274839300); Oakes, Joanne M. (7102566003)	56511267500; 57199144619; 6701843345; 55458070800; 57211713140; 57210122741; 56860715700; 7005923344; 8961501600; 35274839300; 7102566003	Fungi increases kelp (Ecklonia radiata) remineralisation and dissolved organic carbon, alkalinity, and dimethylsulfoniopropionate (DMSP) production	2023	Science of the Total Environment	905		166957				0	10.1016/j.scitotenv.2023.166957	https://www.scopus.com/inward/record.uri?eid=2-s2.0-85172292036&doi=10.1016%2fj.scitotenv.2023.166957&partnerID=40&md5=4ee3b1b94bd70ec415250fe3aae0748c	Centre for Coastal Biogeochemistry, Faculty of Science and Engineering, Southern Cross University, Lismore, 2480, NSW, Australia; Southern Cross Geoscience, Faculty of Science and Engineering, Southern Cross University, Lismore, 2480, NSW, Australia; Leibniz Institute for Freshwater Ecology and Inland Fisheries (IGB), Experimental Limnology, Neuglobsow, 16775, Germany; University of Potsdam, Inst…	Perkins A.K., Centre for Coastal Biogeochemistry, Faculty of Science and Engineering, Southern Cross University, Lismore, 2480, NSW, Australia, Southern Cross Geoscience, Faculty of Science and Engineering, Southern Cross University, Lismore, 2480, NSW, Australia; Rose A.L., Centre for Coastal Biogeochemistry, Faculty of Science and Engineering, Southern Cross University, Lismore, 2480, NSW, Aust…	Fungi are key players in terrestrial organic matter (OM) degradation, but little is known about their role in marine environments. Here we compared the degradation of kelp (Ecklonia radiata) in mesocosms with and without fungicides over 45 days. The aim was to improve our understanding of the vital role of fungal OM degradation and remineralisation and its relevance to marine biogeochemical cycle…	Alkalinity; Coastal carbon cycling; DMSP; Fungi; Organic matter remineralisation; Porewater	Carbon; Carbon Dioxide; Dissolved Organic Matter; Fungi; Fungicides, Industrial; Kelp; Sulfur; Biogeochemistry; Carbon dioxide; Dissolution; Fungi; Organic carbon; pH; Sulfur; Sulfur compounds; carbon; dimethyl sulfide; dimethyl sulfone; dimethylsulfoniopropionate; fungicide; hydrogen peroxide; methanethiol; nitrogen; organic carbon; organic matter; sulfur; unclassified drug; volatile agent; carb…		carbon, 7440-44-0; dimethyl sulfide, 75-18-3; dimethyl sulfone, 67-71-0; hydrogen peroxide, 7722-84-1; methanethiol, 74-93-1; nitrogen, 7727-37-9; sulfur, 13981-57-2, 7704-34-9; carbon dioxide, 124-38-9, 58561-67-4; Carbon, ; Carbon Dioxide, ; dimethylpropiothetin, ; Dissolved Organic Matter, ; Fungicides, Industrial, ; Sulfur,			IGB-Berlin; Natasha Carlson-Perret; Solvig Pinnow	We thank Craig Taylor for assistance with experimental set-up. We also thank Oliver Distler (AGRF) and Solvig Pinnow (IGB-Berlin) for their assistance with the fungal DNA extraction, and Mark Rosicky, Iain Alexander, Matheus Carvalho de Carvalho, Roz Hagan, and Natasha Carlson-Perret for laboratory support. We also extend our thanks to Emese Kőrösi for her input in creating the drawing of the set…	Al Azhar M., Canfield D.E., Fennel K., Thamdrup B., Bjerrum C.J., A model-based insight into the coupling of nitrogen and sulfur cycles in a coastal upwelling system, J. Geophys. Res. Biogeosci., 119, 3, pp. 264-285, (2014); Alkadi H., Khubeiz M.J., Jbeily R., H A., MJ K., R J., Colchicine: a review on chemical structure and clinical usage, Infect. Disord. Drug Targets, 18, 2, (2018); Arnosti C.,…	A.K. Perkins; Aquatic Botany and Microbial Ecology Research Group, Balaton Limnological Research Institute, Hungarian Research Network (HUN-REN), Tihany, 8237, Hungary; email: anita.perkins@blki.hu		Elsevier B.V.						00489697		STEVA	37704140	English	Sci. Total Environ.	Article	Final	All Open Access; Hybrid Gold Open Access	Scopus	2-s2.0-85172292036
Huang Y.; Liu H.; Zhang X.; Wu Y.; Liu Z.; Pang Y.; Liu R.; Yang C.; Nie J.	Huang, Yingyi (58667745300); Liu, Huahong (58668185200); Zhang, Xiaohua (57192511212); Wu, Yuxin (58667745400); Liu, Zhusheng (58668434700); Pang, Yuelan (58666827800); Liu, Renjun (58091609200); Yang, Chun (58667745500); Nie, Jinfang (35264841200)	58667745300; 58668185200; 57192511212; 58667745400; 58668434700; 58666827800; 58091609200; 58667745500; 35264841200	Impact of storage time on non-volatile metabolites and fungal communities in Liupao tea using LC-MS based non-targeted metabolomics and high-throughput sequencing	2023	Food Research International	174		113615				0	10.1016/j.foodres.2023.113615	https://www.scopus.com/inward/record.uri?eid=2-s2.0-85175068043&doi=10.1016%2fj.foodres.2023.113615&partnerID=40&md5=4768ab90a7458b5050b4c498325c692d	College of Chemical and Bioengineering, Guilin University of Technology, Guilin, 541004, China; Department of Chemistry and Chemical Engineering, Hunan Institute of Science and Technology, Yueyang, China; Henan Key Laboratory of Biomarker Based Rapid-detection Technology for Food Safety, Food and Pharmacy College, Xuchang University, Xuchang, China; Guangxi Research Institute of Tea Science, Guil…	Huang Y., College of Chemical and Bioengineering, Guilin University of Technology, Guilin, 541004, China; Liu H., College of Chemical and Bioengineering, Guilin University of Technology, Guilin, 541004, China; Zhang X., Department of Chemistry and Chemical Engineering, Hunan Institute of Science and Technology, Yueyang, China, Henan Key Laboratory of Biomarker Based Rapid-detection Technology for…	Long-term storage of Liupao tea (LPT) is usually believed to enhance its quality and commercial value. The non-volatile metabolites variations and the fungal succession play a key role for organoleptic qualities during the storage procedure. To gain in-depth understanding the impact of storage time on the quality of LPT, two different brands of LPT with different storage time, including Maosheng …	Fungi; High-throughput sequencing; LC-QTOF/MS; Liupao tea; Non-volatile metabolites; Storage time	Chromatography, Liquid; Flavonoids; High-Throughput Nucleotide Sequencing; Mycobiome; Tandem Mass Spectrometry; Tea; Alkylation; Biomolecules; Food storage; Glycosylation; High performance liquid chromatography; Mass spectrometry; Methylation; Multivariant analysis; Optimization; flavonoid; Flavonoid; Glycosylations; High-throughput sequencing; LC-QTOF; LC-QTOF/maosheng LPT; Liupao tea; Non-volat…		Flavonoids, ; Tea,			Central Government-Guided Local Science and Technology Development Project, (GuikeZY20198006); Guangxi Scholarship Fund of Guangxi Education Department, (Guijiaoren-2019-5); National Natural Science Foundation of China, NSFC, (21874032, 32172300); Guangxi Key Research and Development Program, (GuikeAB17129003); Science and Technology Innovation Talents in Universities of Henan Province, (23HASTIT…	This research was financially supported by the Guangxi Scholarship Fund of Guangxi Education Department (No. Guijiaoren-2019-5), the National Natural Science Foundation of China (Grant NO. 21874032 and 32172300), Guangxi Key Research Project (No. GuikeAB17129003), Central Government-Guided Local Science and Technology Development Project (No. GuikeZY20198006) and the Sponsored by Program for Scie…	Abe M., Takaoka N., Idemoto Y., Takagi C., Imai T., Nakasaki K., Characteristic fungi observed in the fermentation process for Puer tea, Food Microbiology, 142, 2, pp. 199-203, (2008); An T., Chen M., Zu Z., Chen Q., Lu H., Yue P., Gao X., Untargeted and targeted metabolomics reveal changes in the chemical constituents of instant dark tea during liquid-state fermentation by Eurotium cristatum, Fo…	X. Zhang; College of Chemical and Bioengineering, Guilin University of Technology, Guilin, 541004, China; email: xhzhang2329@126.com		Elsevier Ltd						09639969		FORIE	37986470	English	Food Res. Int.	Article	Final		Scopus	2-s2.0-85175068043
Ravelo-Ortega G.; Raya-González J.; López-Bucio J.	Ravelo-Ortega, Gustavo (57200288091); Raya-González, Javier (23095442200); López-Bucio, José (57209247621)	57200288091; 23095442200; 57209247621	Compounds from rhizosphere microbes that promote plant growth	2023	Current Opinion in Plant Biology	73		102336				12	10.1016/j.pbi.2023.102336	https://www.scopus.com/inward/record.uri?eid=2-s2.0-85147292988&doi=10.1016%2fj.pbi.2023.102336&partnerID=40&md5=efd3c828692cf6d533323e0804bb9f82	Instituto de Investigaciones Químico-Biológicas, Universidad Michoacana de San Nicolás de Hidalgo. Edificio B3, Ciudad Universitaria, Michoacán, Morelia, C. P. 58030, Mexico; Facultad de Químico Farmacobiología, Universidad Michoacana de San Nicolás de Hidalgo, Michoacán, Morelia, C. P. 58240, Mexico	Ravelo-Ortega G., Instituto de Investigaciones Químico-Biológicas, Universidad Michoacana de San Nicolás de Hidalgo. Edificio B3, Ciudad Universitaria, Michoacán, Morelia, C. P. 58030, Mexico; Raya-González J., Facultad de Químico Farmacobiología, Universidad Michoacana de San Nicolás de Hidalgo, Michoacán, Morelia, C. P. 58240, Mexico; López-Bucio J., Instituto de Investigaciones Químico-Biológi…	The rhizosphere is the soil-plant interface colonized by bacterial and fungal species that exert growth-promoting and adaptive benefits. The plant-bacteria relationships rely upon the perception of volatile organic compounds (VOCs), canonical phytohormones such as auxins and cytokinins, and the bacterial quorum sensing-related N-acyl-L-homoserine lactones and cyclodipeptides. On the other hand, p…	Auxin; Gene expression; Plant growth; Quorum-sensing; Root development; Volatile organic compounds	Bacteria; Fungi; Plant Development; Plant Growth Regulators; Plant Roots; Plants; Rhizosphere; Soil Microbiology; Volatile Organic Compounds; phytohormone; volatile organic compound; bacterium; fungus; microbiology; plant; plant development; plant root; rhizosphere		Plant Growth Regulators, ; Volatile Organic Compounds,			Consejo de la Investigación Científica; Consejo Nacional de Ciencia y Tecnología, CONACYT, (A1-S-34768); Universidad Michoacana de San Nicolás de Hidalgo, UMSNH, (2.26)	The writing of this article was possible by funding from the Consejo Nacional de Ciencia y Tecnología (CONACYT, México) grant No. A1-S-34768 and the Consejo de la Investigación Científica, UMSNH, grant No. 2.26.	Williams A., de Vries F.T., Plant root exudation under drought: implications for ecosystem functioning, New Phytol, 225, pp. 1899-1905, (2020); Zhao M., Zhao J., Yuan J., Hale L., Wen T., Huang Q., Vivanco J.M., Zhou J., Kowalchuk G.A., Shen Q., Root exudates drive soil-microbe-nutrient feedbacks in response to plant growth, Plant Cell Environ, 44, pp. 613-628, (2021); Sharifi R., Je-Seung J., Ry…	J. López-Bucio; Instituto de Investigaciones Químico-Biológicas, Universidad Michoacana de San Nicolás de Hidalgo. Edificio B3, Ciudad Universitaria, Morelia, Michoacán, C. P. 58030, Mexico; email: jbucio@umich.mx		Elsevier Ltd						13695266		COPBF	36716513	English	Curr. Opin. Plant Biol.	Review	Final		Scopus	2-s2.0-85147292988
Orban A.; Schwab L.J.; Lugones L.G.; Wösten H.A.B.; Rühl M.	Orban, Axel (57204776504); Schwab, Lisa Janaina (58555381800); Lugones, Luis G. (6603209532); Wösten, Han A. B. (55665492900); Rühl, Martin (7003689080)	57204776504; 58555381800; 6603209532; 55665492900; 7003689080	Effect of fruiting-related genes on the formation of volatile organic compounds in the mushroom Schizophyllum commune	2023	Mycological Progress	22	9	67				1	10.1007/s11557-023-01914-4	https://www.scopus.com/inward/record.uri?eid=2-s2.0-85169115562&doi=10.1007%2fs11557-023-01914-4&partnerID=40&md5=5fc43fc2040679705ead8cc9d897eaf4	Institute of Food Chemistry and Food Biotechnology, Justus-Liebig-University Giessen, Giessen, 35392, Germany; Fraunhofer Institute for Molecular Biology and Applied Ecology IME, Giessen, 35392, Germany; Microbiology, Department of Biology, Utrecht University, Padualaan 8, Utrecht, 3584 CH, Netherlands	Orban A., Institute of Food Chemistry and Food Biotechnology, Justus-Liebig-University Giessen, Giessen, 35392, Germany, Fraunhofer Institute for Molecular Biology and Applied Ecology IME, Giessen, 35392, Germany; Schwab L.J., Institute of Food Chemistry and Food Biotechnology, Justus-Liebig-University Giessen, Giessen, 35392, Germany; Lugones L.G., Microbiology, Department of Biology, Utrecht Un…	In fungi, little is known about connections between volatile organic compound (VOC) formation and developmental stages that are amongst others triggered by fruiting-related genes (FRGs). We analysed the volatilomes of Schizophyllum commune during different developmental stages in a variety of FRG-deletion strains and wild-type strains. The deletion strains Δtea1Δtea1, Δwc-2Δwc-2 and Δhom2Δhom2 we…	Deletion mutant; Development; Fungi; Oxylipin; Sesquiterpene; VOCs						Deutsche Forschungsgemeinschaft, DFG, (RU 2137/1–1)	Open Access funding enabled and organized by Projekt DEAL. This study was financially supported by the Deutsche Forschungsgemeinschaft (DFG, German Research Foundation) – funder Id: https://doi.org/10.13039/501100001659 , grant number: RU 2137/1–1.	Agger S., Lopez-Gallego F., Schmidt-Dannert C., Diversity of sesquiterpene synthases in the basidiomycete Coprinus cinereus, Mol Microbiol, 72, pp. 1181-1195, (2009); Arima T., Yamamoto M., Hirata A., Et al., The eln3 gene involved in fruiting body morphogenesis of Coprinus cinereus encodes a putative membrane protein with a general glycosyltransferase domain, Fungal Genet Biol, 41, pp. 805-812, …	M. Rühl; Institute of Food Chemistry and Food Biotechnology, Justus-Liebig-University Giessen, Giessen, 35392, Germany; email: martin.ruehl@uni-giessen.de		Springer Science and Business Media Deutschland GmbH						1617416X				English	Mycol. Prog.	Article	Final	All Open Access; Hybrid Gold Open Access	Scopus	2-s2.0-85169115562
Zhang G.; Zhao L.; Li W.; Yao H.; Lu C.; Zhao G.; Wu Y.; Li Y.; Kong G.	Zhang, Guanghai (57204434317); Zhao, Lu (58177458000); Li, Wei (58740772500); Yao, Heng (57284546300); Lu, Canhua (57220939569); Zhao, Gaokun (57202879794); Wu, Yuping (55838751200); Li, Yongping (55718944600); Kong, Guanghui (55838917700)	57204434317; 58177458000; 58740772500; 57284546300; 57220939569; 57202879794; 55838751200; 55718944600; 55838917700	Changes in physicochemical properties and microbial community succession during leaf stacking fermentation	2023	AMB Express	13	1	132				1	10.1186/s13568-023-01642-8	https://www.scopus.com/inward/record.uri?eid=2-s2.0-85177684755&doi=10.1186%2fs13568-023-01642-8&partnerID=40&md5=eecec5a1215caa7ce6f1d4276694b5c0	Yunnan Academy of Tobacco Agricultural Sciences, Kunming, Yunnan, 650021, China	Zhang G., Yunnan Academy of Tobacco Agricultural Sciences, Kunming, Yunnan, 650021, China; Zhao L., Yunnan Academy of Tobacco Agricultural Sciences, Kunming, Yunnan, 650021, China; Li W., Yunnan Academy of Tobacco Agricultural Sciences, Kunming, Yunnan, 650021, China; Yao H., Yunnan Academy of Tobacco Agricultural Sciences, Kunming, Yunnan, 650021, China; Lu C., Yunnan Academy of Tobacco Agricult…	Leaf stacking fermentation involves enzymatic actions of many microorganisms and is an efficient and environmentally benign process for degrading macromolecular organic compounds. We investigated the dynamics of metabolite profiles, bacterial and fungal communities and their interactions during fermentation using cigar leaves from three geographic regions. The results showed that the contents of …	Cigar Tobacco leaf; Fermentation; Microbial community, physicochemical property, material conversion	acetoin; alkaline proteinase; amylase; biological marker; catalase; catechol oxidase; cellulase; cellulose; genomic DNA; glucose; glutamate ammonia ligase; glutamate dehydrogenase; hexanal; isopentyl alcohol; lignin peroxidase; lignocellulose; nitrogen; polyphenol; RNA 16S; Actinobacteria; Alphaproteobacteria; Alternaria; Article; Aspergillus; Bacillus; Betaproteobacteria; community structure; di…		acetoin, 513-86-0; amylase, 9000-90-2, 9000-92-4, 9001-19-8; catalase, 9001-05-2; catechol oxidase, ; cellulase, 9012-54-8; cellulose, 61991-22-8, 68073-05-2, 9004-34-6; glucose, 50-99-7, 84778-64-3, 8027-56-3; glutamate ammonia ligase, 9023-70-5; glutamate dehydrogenase, 9001-46-1; hexanal, 66-25-1; isopentyl alcohol, 123-51-3; lignin peroxidase, 42613-30-9; lignocellulose, 11132-73-3; nitrogen,…			China Tobacco Monopoly Bureau Grants and Yunnan Provincial Tobacco Monopoly Bureau, (110202101012, XJ-04)/2021530000241002); Yunnan Provincial Tobacco Monopoly Bureau, (2020530000241001, 2021530000241004)	This research was funded by the China Tobacco Monopoly Bureau Grants and Yunnan Provincial Tobacco Monopoly Bureau, grant number 110202101012(XJ-04)/2021530000241002, and Yunnan Provincial Tobacco Monopoly Bureau, grant number 2020530000241001 and 2021530000241004.	Awasthi M.K., Pandey A.K., Bundela P.S., Wong J.W., Li R., Zhang Z., Co-composting of gelatin industry sludge combined with organic fraction of municipal solid waste and poultry waste employing zeolite mixed with enriched nitrifying bacterial consortium, Bioresour Technol, 213, pp. 181-189, (2016); Baker R.R., da Silva J.R.P., Smith G., The effect of Tobacco ingredients on smoke chemistry. Part I…	G. Kong; Yunnan Academy of Tobacco Agricultural Sciences, Kunming, Yunnan, 650021, China; email: 13908776036@163.com		Springer Science and Business Media Deutschland GmbH						21910855				English	AMB Express	Article	Final	All Open Access; Gold Open Access; Green Open Access	Scopus	2-s2.0-85177684755
Lei J.-D.; Zhang S.-B.; Ding W.-Z.; Lv Y.-Y.; Zhai H.-C.; Wei S.; Ma P.-A.; Hu Y.-S.	Lei, Jun-Dong (58128212300); Zhang, Shuai-Bing (35212831800); Ding, Wen-Zheng (57932674800); Lv, Yang-Yong (54398903000); Zhai, Huan-Chen (55621100300); Wei, Shan (57045166000); Ma, Ping-An (56523916900); Hu, Yuan-Sen (35210181400)	58128212300; 35212831800; 57932674800; 54398903000; 55621100300; 57045166000; 56523916900; 35210181400	Antifungal effects of trans-anethole, the main constituent of Illicium verum fruit volatiles, on Aspergillus flavus in stored wheat	2023	Food Control	149		109721				8	10.1016/j.foodcont.2023.109721	https://www.scopus.com/inward/record.uri?eid=2-s2.0-85149409585&doi=10.1016%2fj.foodcont.2023.109721&partnerID=40&md5=11f3d98723d70800fdaaccd883083e1b	School of Biological Engineering, Henan University of Technology, Zhengzhou, 450001, China	Lei J.-D., School of Biological Engineering, Henan University of Technology, Zhengzhou, 450001, China; Zhang S.-B., School of Biological Engineering, Henan University of Technology, Zhengzhou, 450001, China; Ding W.-Z., School of Biological Engineering, Henan University of Technology, Zhengzhou, 450001, China; Lv Y.-Y., School of Biological Engineering, Henan University of Technology, Zhengzhou, …	Natural gaseous fungicides have great application potential for controlling the fungal decay of postharvest agroproducts. In fact, the fruit of Illicium verum has traditionally been buried in household grain piles to prevent fungal infection in China. However, the antifungal effects of the I. verum fruit against fungi in storage grains remain unclear. In this study, the volatile compounds from I.…	Aspergillus flavus; Gaseous fungicides; Illicium verum; Postharvest grains; Trans-anethole						Key Scientific and Technological Project of Education Department of Henan Province, (23A210007); Natural Scientific Research Innovation Foundation of Henan University of Technology, China, (2020ZKCJ01); National Natural Science Foundation of China, NSFC, (31772023); Henan University of Technology, HUT; National Key Research and Development Program of China, NKRDPC, (2019YFC1605303-04); Henan Prov…	This work was supported by the National Key Research and Development Plan of China (grant number 2019YFC1605303-04 ), National Natural Science Foundation of China, China (grant number 31772023 ); Scientific and Technological Research Project of Henan Province, China (grant number 212102110193 ); Natural Scientific Research Innovation Foundation of Henan University of Technology, China (grant numb…	Amaike S., Keller N.P., Aspergillus flavus, Annual Review of Phytopathology, 49, pp. 107-133, (2011); Bell S.P., Dutta A., DNA replication in eukaryotic cells, Annual Review of Biochemistry, 71, pp. 333-374, (2002); Bowman S.M., Free S.J., The structure and synthesis of the fungal cell wall, BioEssays, 28, 8, pp. 799-808, (2006); Bridges H.R., Fearnley I.M., Hirst J., The subunit composition of m…	S.-B. Zhang; School of Biological Engineering Henan University of Technology, Zhengzhou, 100 Lianhua Street, Henan, 450001, China; email: shbzhang@163.com		Elsevier Ltd						09567135		FOOCE		English	Food Control	Article	Final		Scopus	2-s2.0-85149409585
Thongsumrit J.; Chantara S.; Naksen W.; Bootdee S.; Payam M.; Wiriya W.	Thongsumrit, Jitvisut (58482472400); Chantara, Somporn (24172779500); Naksen, Warangkana (55370393100); Bootdee, Susira (55258957800); Payam, Mallika (58482804800); Wiriya, Wan (55228835000)	58482472400; 24172779500; 55370393100; 55258957800; 58482804800; 55228835000	Indoor air quality assessment to design a model for indoor air quality management and health impact assessment in Northern Thailand	2023	E3S Web of Conferences	396		01096				0	10.1051/e3sconf/202339601096	https://www.scopus.com/inward/record.uri?eid=2-s2.0-85164513154&doi=10.1051%2fe3sconf%2f202339601096&partnerID=40&md5=d5bff6e705b37a08edd40ab38d85d524	Environmental Science Research Center, Faculty of Science, Chiang Mai University, Thailand; Department of Chemistry, Faculty of Science, Chiang Mai University, Thailand; Faculty of Public Health, Chiang Mai University, Thailand; Faculty of Science, King Mongkut's University of Technology North Bangkok, Thailand; Office of Research and Development, Royal Irrigation Department, Thailand	Thongsumrit J., Environmental Science Research Center, Faculty of Science, Chiang Mai University, Thailand; Chantara S., Environmental Science Research Center, Faculty of Science, Chiang Mai University, Thailand, Department of Chemistry, Faculty of Science, Chiang Mai University, Thailand; Naksen W., Faculty of Public Health, Chiang Mai University, Thailand; Bootdee S., Faculty of Science, King M…	Indoor air quality (IAQ) has become an important area of concern these days and tends to be more serious to human health as well as resident convenience, especially in smoke haze season (February - April) in Upper Northern Thailand (UNT). Indoor air monitoring and model development for controlling the air quality indoors is necessary for all buildings, particularly in urban areas and polluted are…							Department of Health of Thailand; National Health Commission of the People's Republic of China, NHC	This work was supported by the Department of Health of Thailand, National Health Commission Office, Department of Disease Control of Thailand, and Environmental Science Program, Faculty of Science, Chiang Mai University, Thailand.	Ambient air pollution: A global assessment of exposure and burden of disease, (2016); Spengle D.J., Climate change indoor environments and health, Indoor air, 22, pp. 89-95, (2012); Air pollution and child health: Prescribing clean air, (2018); Freitas M.C., Canha N., Martinho M., Almeida-Silva M., Almeida S.M., Pegas P., Alves C., Trancoso M., Sousa R., Mouro F., Advanced topics in environmental…	W. Wiriya; Environmental Science Research Center, Faculty of Science, Chiang Mai University, Thailand; email: wan.w@cmu.ac.th	Ooka R.	EDP Sciences		11th International Conference on Indoor Air Quality, Ventilation and Energy Conservation in Buildings, IAQVE C2023	20 May 2023 through 23 May 2023	Tokyo	189404	25550403				English	E3S Web Conf.	Conference paper	Final	All Open Access; Gold Open Access; Green Open Access	Scopus	2-s2.0-85164513154
Vicente-Díez I.; Moreira X.; Pastor V.; Vilanova M.; Pou A.; Campos-Herrera R.	Vicente-Díez, Ignacio (57208237230); Moreira, Xoaquín (23571150800); Pastor, Victoria (26325031000); Vilanova, Mar (12766701400); Pou, Alicia (16833997300); Campos-Herrera, Raquel (16318511600)	57208237230; 23571150800; 26325031000; 12766701400; 16833997300; 16318511600	Control of post-harvest gray mold (Botrytis cinerea) on grape (Vitis vinifera) and tomato (Solanum lycopersicum) using volatile organic compounds produced by Xenorhabdus nematophila and Photorhabdus laumondii subsp. laumondii	2023	BioControl	68	5		549	563	14	0	10.1007/s10526-023-10212-7	https://www.scopus.com/inward/record.uri?eid=2-s2.0-85169121282&doi=10.1007%2fs10526-023-10212-7&partnerID=40&md5=e9e2eb1d736ad2782ba76341fe7dce75	Instituto de Ciencias de la Vid y del Vino (ICVV), Gobierno de La Rioja, CSIC, Universidad de La Rioja, Finca La Grajera, Crta. Burgos Km. 6 Salida 13 Lo-20, Logroño, 26007, Spain; Misión Biológica de Galicia (MBG-CSIC), Apartado de Correos 28, Galicia, Pontevedra, 36080, Spain; Metabolic Integration and Cell Signaling Laboratory, Biochemistry and Molecular Biology Section, Unidad Asociada al Con…	Vicente-Díez I., Instituto de Ciencias de la Vid y del Vino (ICVV), Gobierno de La Rioja, CSIC, Universidad de La Rioja, Finca La Grajera, Crta. Burgos Km. 6 Salida 13 Lo-20, Logroño, 26007, Spain; Moreira X., Misión Biológica de Galicia (MBG-CSIC), Apartado de Correos 28, Galicia, Pontevedra, 36080, Spain; Pastor V., Metabolic Integration and Cell Signaling Laboratory, Biochemistry and Molecular…	Post-harvest fruit and vegetable rot produced by Botrytis cinerea (Helotiales: Sclerotiniaceae) causes significant reductions in food availability and drastically increases economic losses. The use of microbial-based tools for pathogen management holds promise. In particular, volatile organic compounds (VOCs) emitted by microbes (e.g., bacterial compounds) are becoming increasingly more frequent …	Antifungal compounds; Entomopathogenic bacteria; Post-harvest management; Solanum lycopersicum; Vitis vinifera	antimicrobial activity; food availability; growth rate; host-pathogen interaction; vegetable; vine; volatile organic compound					Biovitis Lab and VitisGen; ICVV, (RYC-2016-19939); Ministerio de Ciencia e Innovación, MICINN, (MCIN/AEI/10.13039/50110001103, PID2019-104112RB-I00); European Social Fund, ESF	Funding text 1: The authors thank Elisabet Vaquero Jiménez for her invaluable assistance in the laboratory, and members of Biovitis Lab and VitisGen (ICVV) for kindly sharing their equipment. The pre-doctoral contract FPI-UR 2021 (University of La Rioja) support IVD. Similarly, RCH received the Grant RYC-2016-19939 funded by MCIN/AEI/ 10.13039/501100011033 and “ESF Investing in your future”. This…	Abebew D., Sayedain F.S., Bode E., Bode H.B., Uncovering nematicidal natural products from Xenorhabdus bacteria, J Agric Food Chem, 70, pp. 498-506, (2022); Alforja S.I.R., Rico P.M.B., Caoili B.L., Latina R.A., Two Philippine Photorhabdus luminescens strains inhibit the in vitro growth of Lasiodiplodia theobromae, Fusarium oxysporum f. sp. lycopersici, and Colletotrichum spp, Egypt J Biol Pest C…	R. Campos-Herrera; Instituto de Ciencias de la Vid y del Vino (ICVV), Gobierno de La Rioja, CSIC, Universidad de La Rioja, Logroño, Finca La Grajera, Crta. Burgos Km. 6 Salida 13 Lo-20, 26007, Spain; email: raquel.campos@icvv.es		Institute for Ionics						13866141		BOCOF		English	BioControl	Article	Final	All Open Access; Green Open Access; Hybrid Gold Open Access	Scopus	2-s2.0-85169121282
Feng Y.; Wu W.; Chen T.; Huang M.; Zhao M.	Feng, Yunzi (36815900000); Wu, Weiyu (57226552029); Chen, Tao (57218453447); Huang, Mingtao (56015957200); Zhao, Mouming (57444585100)	36815900000; 57226552029; 57218453447; 56015957200; 57444585100	Exploring the core functional microbiota related with flavor compounds in fermented soy sauce from different sources	2023	Food Research International	173		113456				5	10.1016/j.foodres.2023.113456	https://www.scopus.com/inward/record.uri?eid=2-s2.0-85171614090&doi=10.1016%2fj.foodres.2023.113456&partnerID=40&md5=444b35e3bdff5dbd198a48e6123fb665	School of Food Science and Engineering, South China University of Technology, Guangzhou, 510640, China; Guangdong Food Green Processing and Nutrition Regulation Technologies Research Center, Guangzhou, 510650, China	Feng Y., School of Food Science and Engineering, South China University of Technology, Guangzhou, 510640, China, Guangdong Food Green Processing and Nutrition Regulation Technologies Research Center, Guangzhou, 510650, China; Wu W., School of Food Science and Engineering, South China University of Technology, Guangzhou, 510640, China, Guangdong Food Green Processing and Nutrition Regulation Techn…	Flavor, the most important quality index of soy sauce, is mostly influenced by the microbiota in fermented food ecosystem, however, the association between microorganisms and soy sauce flavor is still poorly understood. Therefore, the bacterial and fungal profiles, physicochemical parameters, and flavor compounds (9 organic acids, 17 free amino acids and 97 volatile flavor compounds) of 5 differe…	Bidirectional orthogonal partial least squares (O2PLS); Correlation analysis; Flavor metabolites; Flavor-producing microorganism; Microbiota; Soy sauce	Amino Acids; Bacteria; Fermented Foods; Microbiota; Soy Foods; Amino acids; Bacteria; Correlation methods; Flavor compounds; Gas chromatography; Lactic acid; Least squares approximations; amino acid; Bidirectional orthogonal partial least square (O2PLS); Correlation analysis; Fermented foods; Flavor metabolite; Flavor-producing microorganism; Microbiotas; Partial least-squares; Quality indices; S…		amino acid, 65072-01-7; Amino Acids,			National Natural Science Foundation of China, NSFC, (31972065); Natural Science Foundation of Guangdong Province, (2023A1515012331); National Key Research and Development Program of China, NKRDPC, (2022YFD2101203)	The authors gratefully acknowledge the National Key R&D Program of China (Nos. 2022YFD2101203), the National Natural Science Foundation of China (Nos. 31972065), the Natural Science Foundation of Guangdong Province, China (Nos. 2023A1515012331 ) for their financial supports.	An B., Sam C., Dries V., Ruben S., Christel V., Mik V., Leen V., Comparison of six commercial meat starter cultures for the fermentation of yellow mealworm (Tenebrio molitor) paste, Microorganisms, 7, 11, (2019); An F., Li M., Zhao Y., Zhang Y., Mu D., Hu X., Wu R., Metatranscriptome-based investigation of flavor-producing core microbiota in different fermentation stages of dajiang, a traditional…	M. Zhao; School of Food Science and Engineering, South China University of Technology, Guangzhou, 510640, China; email: femmzhao@scut.edu.cn		Elsevier Ltd						09639969		FORIE	37803780	English	Food Res. Int.	Article	Final		Scopus	2-s2.0-85171614090
Liang Y.; Wei L.; Wang S.; Hu C.; Xiao M.; Zhu Z.; Deng Y.; Wu X.; Kuzyakov Y.; Chen J.; Ge T.	Liang, Yuqin (57226122774); Wei, Liang (57193490952); Wang, Shuang (57207088236); Hu, Can (57191168066); Xiao, Mouliang (56545048700); Zhu, Zhenke (56637344900); Deng, Yangwu (56984869700); Wu, Xiaohong (55715059700); Kuzyakov, Yakov (57897824700); Chen, Jianping (6507001541); Ge, Tida (14015589100)	57226122774; 57193490952; 57207088236; 57191168066; 56545048700; 56637344900; 56984869700; 55715059700; 57897824700; 6507001541; 14015589100	Long-term fertilization suppresses rice pathogens by microbial volatile compounds	2023	Journal of Environmental Management	336		117722				0	10.1016/j.jenvman.2023.117722	https://www.scopus.com/inward/record.uri?eid=2-s2.0-85149860454&doi=10.1016%2fj.jenvman.2023.117722&partnerID=40&md5=57618064bbf823df2bbbabd66aa88f91	State Key Laboratory for Managing Biotic and Chemical Threats to the Quality and Safety of Agro-Products, Institute of Plant Virology, Ningbo University, Ningbo, 315211, China; Key Laboratory of Biotechnology in Plant Protection of MARA and Zhejiang Province, Institute of Plant Virology, Ningbo University, Ningbo, 315211, China; Key Laboratory of Agro-Ecological Processes in Subtropical Region & …	Liang Y., State Key Laboratory for Managing Biotic and Chemical Threats to the Quality and Safety of Agro-Products, Institute of Plant Virology, Ningbo University, Ningbo, 315211, China, Key Laboratory of Biotechnology in Plant Protection of MARA and Zhejiang Province, Institute of Plant Virology, Ningbo University, Ningbo, 315211, China, Key Laboratory of Agro-Ecological Processes in Subtropical…	Microbial volatile organic compounds (VOCs) can suppress plant pathogens. Although fertilization strongly affects soil microbial communities, the influence of fertilization on microbial VOC-mediated suppression of pathogens has not been elucidated. Soil was sampled from a paddy field that had been subjected to the following treatments for 30 years: a no-fertilizer control, mineral fertilization (…	Fertilization; Plant pathogens; Pyricularia oryzae; Rhizoctonia solani; Soil microbial community; Volatile organic compounds	Agriculture; Bacteria; Biomass; Fertilizers; Manure; Oryza; Soil; Soil Microbiology; 1 methyl 4 (1,2,2 trimethylcyclopentyl); 2 ethylhexanol; 2,5 cyclohexadiene 1,4 dione; 2,5 di tert butylhydroquinone; 3 octanol; alcohol derivative; alkane derivative; alkene derivative; benzene derivative; cedrol; cyclohexanol 1 (1,2 propadienyl); dimethylsilanediol; dissolved organic carbon; endoborneol; epiced…		2 ethylhexanol, 104-76-7; 2,5 di tert butylhydroquinone, 88-58-4; ortho cresol, 95-48-7; para cresol, 106-44-5; para xylene, 106-42-3; phosphorus, 7723-14-0; terpinen 4 ol, 562-74-3; terpineol, 8000-41-7, 98-55-5; toluene, 108-88-3; Fertilizers, ; Manure, ; Soil,			Key Project of Science and Technology Innovation in Ningbo City, (2021Z101); National Natural Science Foundation of China, NSFC, (42107312); Ningbo University, NBU	This study was supported by the Key Project of Science and Technology Innovation in Ningbo City ( 2021Z101 ), the National Natural Science Foundation of China ( 42107312 ) and the Seagull Talent of Yongjiang Talent for Yakov Kuzyakov. This publication was supported by the “RUDN University program 5–100” and the K. C. Wong Magna Fund at Ningbo University .	Abis L., Loubet B., Ciuraru R., Lafouge F., Houot S., Nowak V., Tripied J., Dequiedt S., Maron P.A., Sadet-Bourgeteau S., Reduced microbial diversity induces larger volatile organic compound emissions from soils, Sci. Rep., 10, (2020); Asari S., Matzen S., Petersen M.A., Bejai S., Meijer J., Multiple effects of Bacillus amyloliquefaciens volatile compounds: plant growth promotion and growth inhib…	S. Wang; State Key Laboratory for Managing Biotic and Chemical Threats to the Quality and Safety of Agro-Products, Institute of Plant Virology, Ningbo University, Ningbo, 315211, China; email: wangshuang1@nbu.edu.cn		Academic Press						03014797		JEVMA	36924706	English	J. Environ. Manage.	Article	Final		Scopus	2-s2.0-85149860454
Yang J.; Sun B.; Wang Z.; Liu Q.; Zhao H.; Zhou H.	Yang, Juanjuan (58306134600); Sun, Bo (58306760900); Wang, Zhuoren (23101743100); Liu, Qiyan (58306761000); Zhao, Huizhang (58305934700); Zhou, Hongying (58307359900)	58306134600; 58306760900; 23101743100; 58306761000; 58305934700; 58307359900	Analyses of volatile flavor components in four sanghuang fungi; [四种桑黄类真菌挥发性风味成分分析]	2023	Mycosystema	42	4		1009	1022	13	0	10.13346/j.mycosystema.230004	https://www.scopus.com/inward/record.uri?eid=2-s2.0-85161265924&doi=10.13346%2fj.mycosystema.230004&partnerID=40&md5=dba552312423f64c49eb05514fc53cae	Economic Crops Institute, Hubei Academy of Agricultural Sciences, Hubei, Wuhan, 430064, China; School of Life Sciences, Changjiang University, Hubei, Jingzhou, 434025, China	Yang J., Economic Crops Institute, Hubei Academy of Agricultural Sciences, Hubei, Wuhan, 430064, China, School of Life Sciences, Changjiang University, Hubei, Jingzhou, 434025, China; Sun B., Economic Crops Institute, Hubei Academy of Agricultural Sciences, Hubei, Wuhan, 430064, China; Wang Z., Economic Crops Institute, Hubei Academy of Agricultural Sciences, Hubei, Wuhan, 430064, China; Liu Q., …	Flavor is one of the main factor affecting the acceptance of consumers to food. To investigate the difference in volatile compounds of different sanghuang fungi, headspace solid-phase microextraction combined with gas chromatography-mass spectrometry (HS-SPME-GC-MS) was used to analyze the volatile compounds from two Sanghuangporus sanghuang strains, three S. vaninii strains, one S. lonicericola …	gas chromatography-mass spectrometry; headspace solid-phase microextraction; Inonotus hispidus; relative odor activity value; S. lonicericola; S. vaninii; Sanghuangporus sanghuang; volatile compounds						Hubei Edible Fungus Industry Technology System Project, (HBHZDZB-2021-023); National Natural Science Foundation of China, NSFC, (31600010); Earmarked Fund for China Agriculture Research System, (CARS-18-SYZ11)	资助项目：国家自然科学青年基金(31600010)；国家蚕桑产业技术体系武汉试验站(CARS-18-SYZ11)；湖北省食用菌产业 技术体系项目(HBHZDZB-2021-023) This work was supported by the National Natural Science Foundation of China (31600010), the Earmarked Fund for China Agriculture Research System (CARS-18-SYZ11), and the Hubei Edible Fungus Industry Technology System Project (HBHZDZB-2021-023). *Corresponding author. E-mail: zhouhongying@hbaas.com Received:…	An JJ, Wang CT, Liu GR, Yang XL, Zhang XX, Li J, Analysis of volatile aroma components of fresh and dry Lentinus edodes with gas chromatography-mass spectrometry (GC-MS), Science and Technology of Food Industry, 33, 14, pp. 68-71, (2012); Chen YF, Zhang Y, Deng YY, Wei ZC, Tang XJ, Liu G, Zhang MW, Optimization of extraction conditions of compounds of extruded brownrice aroma by HS-SPME, Food Res…	H. Zhou; Economic Crops Institute, Hubei Academy of Agricultural Sciences, Wuhan, Hubei, 430064, China; email: zhouhongying@hbaas.com		Science Press (China)						16726472				Chinese	Mycosystema.	Article	Final		Scopus	2-s2.0-85161265924
Cuervo L.; Álvarez-García S.; Salas J.A.; Méndez C.; Olano C.; Malmierca M.G.	Cuervo, Lorena (57311825500); Álvarez-García, Samuel (57202108999); Salas, José A. (7201384148); Méndez, Carmen (7004302596); Olano, Carlos (35618968000); Malmierca, Mónica G. (37665495000)	57311825500; 57202108999; 7201384148; 7004302596; 35618968000; 37665495000	The Volatile Organic Compounds of Streptomyces spp.: An In-Depth Analysis of Their Antifungal Properties	2023	Microorganisms	11	7	1820				3	10.3390/microorganisms11071820	https://www.scopus.com/inward/record.uri?eid=2-s2.0-85166324964&doi=10.3390%2fmicroorganisms11071820&partnerID=40&md5=eedfba1d466fee141263fcf9f824d1b0	Functional Biology Department, University of Oviedo, Oviedo, 33006, Spain; University Institute of Oncology of Asturias (I.U.O.P.A), University of Oviedo, Oviedo, 33006, Spain; Health Research Institute of Asturias (ISPA), Av. del Hospital Universitario, s/n, Oviedo, 33011, Spain; Plant Physiology Area, Engineering and Agricultural Sciences Department, Universidad de León, León, 24009, Spain	Cuervo L., Functional Biology Department, University of Oviedo, Oviedo, 33006, Spain, University Institute of Oncology of Asturias (I.U.O.P.A), University of Oviedo, Oviedo, 33006, Spain, Health Research Institute of Asturias (ISPA), Av. del Hospital Universitario, s/n, Oviedo, 33011, Spain; Álvarez-García S., Plant Physiology Area, Engineering and Agricultural Sciences Department, Universidad de…	The study of volatile organic compounds (VOCs) has expanded because of the growing need to search for new bioactive compounds that could be used as therapeutic alternatives. These small molecules serve as signals to establish interactions with other nearby organisms in the environment. In this work, we evaluated the antifungal effect of VOCs produced by different Streptomyces spp. This study was …	antifungal; Escovopsis weberi; GS-MS; secondary metabolism; Streptomyces; volatile organic compounds						Ministerio de Ciencia, Innovación y Universidades, MCIU, (MCI-21-PID2020-113062RB-100, MCIU-19-RTI2018-093562-B-I00, PRE2019-089448)	This research was funded by the Spanish Ministry of Science, Innovation, and Universities, project numbers MCIU-19-RTI2018-093562-B-I00 and PRE2019-089448 (to J.A.S and C.O.) and MCI-21-PID2020-113062RB-100 (to C.M.).	van der Meij A., Worsley S.F., Hutchings M.I., van Wezel G.P., Chemical Ecology of Antibiotic Production by Actinomycetes, FEMS Microbiol. Rev, 41, pp. 392-416, (2017); Watve M.G., Tickoo R., Jog M.M., Bhole B.D., How Many Antibiotics Are Produced by the Genus Streptomyces?, Arch. Microbiol, 176, pp. 386-390, (2001); Hopwood D.A., Streptomyces in Nature and Medicine: The Antibiotic Makers, (2007)…	M.G. Malmierca; Functional Biology Department, University of Oviedo, Oviedo, 33006, Spain; email: monicagomal@yahoo.es		Multidisciplinary Digital Publishing Institute (MDPI)						20762607				English	Microorg.	Article	Final	All Open Access; Gold Open Access; Green Open Access	Scopus	2-s2.0-85166324964
Chen Y.; Lei X.; Jiang J.; Qin Y.; Jiang L.; Liu Y.-L.	Chen, Yu (57214459583); Lei, Xingmeng (58294394300); Jiang, Jiao (57208085449); Qin, Yi (56810031800); Jiang, Lei (57208109405); Liu, Yan-Lin (57203674890)	57214459583; 58294394300; 57208085449; 56810031800; 57208109405; 57203674890	Microbial diversity on grape epidermis and wine volatile aroma in spontaneous fermentation comprehensively driven by geography, subregion, and variety	2023	International Journal of Food Microbiology	404		110315				1	10.1016/j.ijfoodmicro.2023.110315	https://www.scopus.com/inward/record.uri?eid=2-s2.0-85165180840&doi=10.1016%2fj.ijfoodmicro.2023.110315&partnerID=40&md5=415510232342a754519c44956677fa4b	College of Enology, Northwest A & F University, Yangling, China; College of Life and Geographical Sciences, Kashi University, Kashi, China	Chen Y., College of Enology, Northwest A & F University, Yangling, China; Lei X., College of Enology, Northwest A & F University, Yangling, China; Jiang J., College of Enology, Northwest A & F University, Yangling, China; Qin Y., College of Enology, Northwest A & F University, Yangling, China; Jiang L., College of Life and Geographical Sciences, Kashi University, Kashi, China; Liu Y.-L., College …	On their journey from the wine grape to the resulting wine, microbiota from grape surfaces controlled by multiple factors is transferred to wine spontaneous fermentation process with indisputable consequences for wine quality parameters. The associated microbiota was regionally distinct (defined to microbial terroir) but how these microbial patterns with significantly regional distinctiveness qua…	Correlation; Grape-associated ecosystem; Microbial geography; PLSR; SEM; Volatile composition	Epidermis; Fermentation; Geography; Microbiota; Odorants; Vitis; Wine; fragrance; volatile agent; fragrance; aroma; Article; chemical composition; controlled study; ecosystem; environmental change; fermentation; fungal community; fungus; geography; grape; microbial community; microbial diversity; nonhuman; partial least squares regression; plant epidermis; structural equation modeling; wine; Xinj…					MARA, (CARS-29-jg-03); Ningxia Hui Autonomous Region Key R & D Project, (2020BCF01003); National Natural Science Foundation of China, NSFC, (U21A20269); Agriculture Research System of China; National Key Research and Development Program of China, NKRDPC, (2019YFD1002500)	This project was supported by National Natural Science Key Foundation of China ( U21A20269 ), National Key Research and Development Project ( 2019YFD1002500 ), Ningxia Hui Autonomous Region Key R & D Project ( 2020BCF01003 ) and Supported by China Agriculture Research System of MOF and MARA ( CARS-29-jg-03 ).	Archana K.M., Ravi R., Anu-Appaiah K.A., Correlation between ethanol stress and cellular fatty acid composition of alcohol producing non-Saccharomyces in comparison with Saccharomyces cerevisiae by multivariate techniques, J. Food Sci. Technol., 52, pp. 6770-6776, (2015); Bokulich N.A., Thorngate J.H., Richardson P., Mills D.A., Microbial biogeography of wine grapes is conditioned by cultivar, vi…	L. Jiang; College of Life and Geographical Sciences, Kashi University, Kashi, China; email: Leijiang0729@ksu.edu.cn		Elsevier B.V.						01681605		IJFMD	37467530	English	Int. J. Food Microbiol.	Article	Final		Scopus	2-s2.0-85165180840
Liu J.; An H.; Chen Y.; Li S.; Huang Y.; Chen J.; Zhang Z.; Huang J.; Liu Z.	Liu, Jiashun (58234888600); An, Huimin (57205767839); Chen, Yuan (57195263978); Li, Shi (56288465500); Huang, Yiwen (58236244600); Chen, Jinheng (58766372900); Zhang, Zhanghan (58635681200); Huang, Jianan (57169001800); Liu, Zhonghua (56152892500)	58234888600; 57205767839; 57195263978; 56288465500; 58236244600; 58766372900; 58635681200; 57169001800; 56152892500	Effect of Scenting on Aroma of Different Types of Dark Tea; [窨制对不同类型黑茶香气的影响]	2023	Shipin Kexue/Food Science	44	18		294	304	10	0	10.7506/spkx1002-6630-20221008-058	https://www.scopus.com/inward/record.uri?eid=2-s2.0-85179895035&doi=10.7506%2fspkx1002-6630-20221008-058&partnerID=40&md5=a6670b5d3cda7a54150d8ead6c08fbb9	Key Lab of Tea Science, Ministry of Education, Hunan Agricultural University, Changsha, 410128, China; National Research Center of Engineering Technology for Utilization Ingredients from Botanicais, Changsha, 410128, China; Co-Innovation Center of Education Ministry for Utilization of Botanical Functional Ingredients, Changsha, 410128, China; Key Laboratory for Evaluation and Utilization of Gene …	Liu J., Key Lab of Tea Science, Ministry of Education, Hunan Agricultural University, Changsha, 410128, China, National Research Center of Engineering Technology for Utilization Ingredients from Botanicais, Changsha, 410128, China; An H., Key Lab of Tea Science, Ministry of Education, Hunan Agricultural University, Changsha, 410128, China, National Research Center of Engineering Technology for Ut…	In this study, solid-phase microextraction (SPME) and comprehensive two-dimensional gas chromatography-quadrupole time-of-flight mass spectrometry (GC × GC-Q-TOF-MS) were used for the qualitative and quantitative determination of volatile components in dark tea samples, and the characteristic volatile components of jasmine dark tea were identified by multivariate statistical analysis and their re…	characteristic volatile components; jasmine dark tea; jasmine tea quality; tea-like aroma	Gas chromatography; Multivariant analysis; Odors; Tea; Aroma quality; Characteristic volatile component; Comprehensive two-dimensional gas chromatography; GC×GC; Jasmine dark tea; Jasmine tea quality; Quadrupole time of flight mass spectrometry; Solid-phase microextraction; Tea-like aroma; Volatile components; Mass spectrometry							YANG Z Y, BALDERMANN S, WATANABE N., Recent studies of the volatile compounds in tea, Food Research International, 53, 2, pp. 585-599, (2013); ZHENG X Q, LI Q S, XIANG L P, Et al., Recent advances in volatiles of teas, Molecules, 21, (2016); ZENG L T, WATANABE N, YANG Z Y., Understanding the biosyntheses and stress response mechanisms of aroma compounds in tea (Camellia sinensis) to safely and ef…	J. Chen; China Tea (Hunan) Co. Ltd, Changsha, 410200, China; email: Jian7513@hunau.edu.cn; Z. Liu; Key Lab of Tea Science, Ministry of Education, Hunan Agricultural University, Changsha, 410128, China; email: zhonghua-liu-ms@hunau.edu.cn		Chinese Chamber of Commerce						10026630				Chinese	Shipin Kexue/Food Sc.	Article	Final		Scopus	2-s2.0-85179895035
Li S.; Sun M.; Tian Y.; Jian C.; Lv B.; Bai Y.; Liu X.; Guo Y.	Li, Shubo (55552067700); Sun, Minghao (57849732000); Tian, Yufeng (57226624633); Jian, Cuiwen (58481012500); Lv, Beibei (58482208200); Bai, Yunxia (57211322309); Liu, Xiaoling (57192258461); Guo, Yuan (56563236900)	55552067700; 57849732000; 57226624633; 58481012500; 58482208200; 57211322309; 57192258461; 56563236900	The potential correlation between microbial communities and flavors in fermented bamboo shoots	2023	Food Bioscience	56		103066				2	10.1016/j.fbio.2023.103066	https://www.scopus.com/inward/record.uri?eid=2-s2.0-85171455612&doi=10.1016%2fj.fbio.2023.103066&partnerID=40&md5=252f49ad2b79ad0303ba4b5ec28ed5cc	College of Light Industry and Food Engineering, Guangxi University, Nanning, 530004, China; Guangxi Key Laboratory of Bio-refinery, Guangxi Academy of Sciences, Nanning, 530004, China	Li S., College of Light Industry and Food Engineering, Guangxi University, Nanning, 530004, China; Sun M., College of Light Industry and Food Engineering, Guangxi University, Nanning, 530004, China; Tian Y., College of Light Industry and Food Engineering, Guangxi University, Nanning, 530004, China; Jian C., College of Light Industry and Food Engineering, Guangxi University, Nanning, 530004, China…	As a fermented vegetable, Guangxi fermented bamboo shoot (GFBS) has a unique flavor, which is influenced by microbial communities. However, the relationship between flavor and the core microbiota remains unclear. Therefore, we systematically investigated the microbial community structure and changes in the levels of volatile organic compounds (VOCs) during GFBS fermentation with high-throughput s…	Guangxi fermented bamboo shoots; High-throughput sequencing technology; HS-SPME-GC-MS; Microbial community structure; Volatile organic compound						Key Projects in Guangxi, (2019GXNSFDA245008); National Natural Science Foundation of China, NSFC, (32160558)	This work was funded by the National Natural Science Foundation of China (grant number: 32160558 ), Key Projects in Guangxi (grant number: 2019GXNSFDA245008), and the “Bagui Young Scholars” Special Project.	Behera P., Balaji S., Health benefits of fermented bamboo shoots: The twenty-first century green gold of northeast India, Applied Biochemistry and Biotechnology, 193, 6, pp. 1800-1812, (2021); Bolyen E., Rideout J.R., Dillon M.R., Bokulich N.A., Abnet C.C., Al-Ghalith G.A., Et al., Reproducible, interactive, scalable and extensible microbiome data science using QIIME 2, Nature Biotechnology, 37, …	Y. Guo; Guangxi Key Laboratory of Bio-refinery, Guangxi Academy of Sciences, Nanning, 530004, China; email: Shubo1207@gxu.edu.cn		Elsevier Ltd						22124292				English	Food BioSci.	Article	Final		Scopus	2-s2.0-85171455612
Szűcs Z.; Plaszkó T.; Bódor E.; Csoma H.; Ács-Szabó L.; Kiss-Szikszai A.; Vasas G.; Gonda S.	Szűcs, Zsolt (57197252605); Plaszkó, Tamás (57201990183); Bódor, Eszter (58512928000); Csoma, Hajnalka (23484844500); Ács-Szabó, Lajos (54966881500); Kiss-Szikszai, Attila (6506460946); Vasas, Gábor (6506201015); Gonda, Sándor (26040630200)	57197252605; 57201990183; 58512928000; 23484844500; 54966881500; 6506460946; 6506201015; 26040630200	Antifungal Activity of Glucosinolate-Derived Nitriles and Their Synergistic Activity with Glucosinolate-Derived Isothiocyanates Distinguishes Various Taxa of Brassicaceae Endophytes and Soil Fungi	2023	Plants	12	14	2741				0	10.3390/plants12142741	https://www.scopus.com/inward/record.uri?eid=2-s2.0-85166213548&doi=10.3390%2fplants12142741&partnerID=40&md5=d8a4c403c3647618a047998be76c6b5c	Department of Botany, Division of Pharmacognosy, University of Debrecen, Egyetem tér 1, Debrecen, 4032, Hungary; Healthcare Industry Institute, University of Debrecen, Debrecen, 4032, Hungary; Doctoral School of Pharmaceutical Sciences, University of Debrecen, Debrecen, 4032, Hungary; Department of Genetics and Applied Microbiology, University of Debrecen, Debrecen, 4032, Hungary; Department of O…	Szűcs Z., Department of Botany, Division of Pharmacognosy, University of Debrecen, Egyetem tér 1, Debrecen, 4032, Hungary, Healthcare Industry Institute, University of Debrecen, Debrecen, 4032, Hungary; Plaszkó T., Department of Botany, Division of Pharmacognosy, University of Debrecen, Egyetem tér 1, Debrecen, 4032, Hungary, Doctoral School of Pharmaceutical Sciences, University of Debrecen, Deb…	The glucosinolates of Brassicaceae plants are converted into bioactive isothiocyanates and other volatiles during a challenge by pathogens and other biotic stressors. However, the role of alternative downstream products with weaker potency (e.g., nitriles) is far from being fully understood. This study tested the possible synergistic antifungal interaction between various glucosinolate-derived ni…	antifungal activity; endophyte fungi; isothiocyanate; ITC; nitrile; soil fungi; synergy						Hungarian Scientific Research Fund, OTKA, (128021); Nemzeti Kutatási Fejlesztési és Innovációs Hivatal, NKFIH	This study was supported by the Hungarian Scientific Research Fund (OTKA) 128021 grant of the National Research, Development and Innovation Office, which is greatly appreciated.	Blazevic I., Montaut S., Burcul F., Olsen C.E., Burow M., Rollin P., Agerbirk N., Glucosinolate Structural Diversity, Identification, Chemical Synthesis and Metabolism in Plants, Phytochemistry, 169, (2020); Abuyusuf M., Rubel M.H., Kim H.-T., Jung H.-J., Nou I.-S., Park J.-I., Glucosinolates and Biotic Stress Tolerance in Brassicaceae with Emphasis on Cabbage: A Review, Biochem. Genet, 61, pp. 4…	S. Gonda; Department of Botany, Division of Pharmacognosy, University of Debrecen, Debrecen, Egyetem tér 1, 4032, Hungary; email: gonda.sandor@science.unideb.hu		Multidisciplinary Digital Publishing Institute (MDPI)						22237747				English	Plants	Article	Final	All Open Access; Gold Open Access; Green Open Access	Scopus	2-s2.0-85166213548
Wang C.; Zhao X.; Wu K.; Liang C.; Liu J.; Yang H.; Wang C.; Yang B.; Yin F.; Zhang W.	Wang, Chengxian (57188635453); Zhao, Xingling (55541407400); Wu, Kai (56996497300); Liang, Chengyue (57203931286); Liu, Jing (57196292071); Yang, Hong (55174878200); Wang, Changmei (37125342300); Yang, Bin (55584795244); Yin, Fang (38562401900); Zhang, Wudi (15823265800)	57188635453; 55541407400; 56996497300; 57203931286; 57196292071; 55174878200; 37125342300; 55584795244; 38562401900; 15823265800	Isolation and characterization of Bacillus velezensis strain B19 for biocontrol of Panax notoginseng root rot	2023	Biological Control	185		105311				3	10.1016/j.biocontrol.2023.105311	https://www.scopus.com/inward/record.uri?eid=2-s2.0-85166020401&doi=10.1016%2fj.biocontrol.2023.105311&partnerID=40&md5=c4271aa4f986435ff7816d378dfbb9d0	School of Energy and Environment Science, Yunnan Normal University, Kunming, 650500, China; College of Resources and Environment, Baoshan University, Baoshan, 678000, China; Yunnan Research Center of Biogas Technology and Engineering, Kunming, 650500, China	Wang C., School of Energy and Environment Science, Yunnan Normal University, Kunming, 650500, China, College of Resources and Environment, Baoshan University, Baoshan, 678000, China, Yunnan Research Center of Biogas Technology and Engineering, Kunming, 650500, China; Zhao X., School of Energy and Environment Science, Yunnan Normal University, Kunming, 650500, China, Yunnan Research Center of Biog…	Medicine plants such as Panax notoginseng (Sanqi) frequently experience replant failure owing to the accumulation of soilborne pathogens and autotoxins in continuous cropping soil. Bacillus sp. is a commonly used biocontrol agent to combat soilborne pathogens, but further research is needed to understand its impact on controlling Sanqi root rot and the underlying mechanisms. Here, we isolated and…	Bacillus velezensi; Biocontrol; Biosynthetic gene clusters; Panax notoginseng; Root rot						Kunming International (Foreign) Science and Technology Cooperation Base, (GHJD-202026); Yunnan Basic Research Plan, (202001AT070094); Yunnan Basic Research Special Youth Project, (202201AU070058); Yunnan International Science and Technology Cooperation Project, (202003AF140001); Yunnan Model Worker Innovation Studio and Yunnan Key Laboratory of Rural Energy Engineering; Yunnan Ten Thousand Talent…	We would like to acknowledge the generous grant funding provided by the following organizations: Yunnan Ten Thousand Talents Plan Industrial Technology Leading Talent Project (20191096), Yunnan Basic Research Plan (202001AT070094), Yunnan International Science and Technology Cooperation Project (202003AF140001), Yunnan Basic Research Special Youth Project (202201AU070058), Yunnan Provincial Educa…	Blin K., Shaw S., Kloosterman A.M., Charlop-Powers Z., van Wezel G.P., Medema M.H., Weber T., antiSMASH 6.0: improving cluster detection and comparison capabilities, Nucleic Acids Res., 49, pp. W29-W35, (2021); Bulgarelli D., Rott M., Schlaeppi K., Loren V., van Themaat E., Ahmadinejad N., Assenza F., Rauf P., Huettel B., Reinhardt R., Schmelzer E., Peplies J., Gloeckner F.O., Amann R., Eickhorst…	W. Zhang; School of Energy and Environment Science, Yunnan Normal University, Kunming, 650500, China; email: wootichang@163.com		Academic Press Inc.						10499644		BCIOE		English	Biol. Control	Article	Final		Scopus	2-s2.0-85166020401
Xu R.; Huang Q.Y.; Shen W.H.; Li X.P.; Zheng L.P.; Wang J.W.	Xu, Rui (57854355600); Huang, Qun Yan (57876489800); Shen, Wen Hao (57760948900); Li, Xin Ping (57214905552); Zheng, Li Ping (55240446000); Wang, Jian Wen (57881343300)	57854355600; 57876489800; 57760948900; 57214905552; 55240446000; 57881343300	Volatiles of Shiraia fruiting body-associated Pseudomonas putida No.24 stimulate fungal hypocrellin production	2023	Synthetic and Systems Biotechnology	8	3		427	436	9	0	10.1016/j.synbio.2023.06.004	https://www.scopus.com/inward/record.uri?eid=2-s2.0-85162865201&doi=10.1016%2fj.synbio.2023.06.004&partnerID=40&md5=65360ea912ad7d027f3eb8902a3e7e10	College of Pharmaceutical Sciences, Soochow University, Suzhou, 215123, China; Department of Horticultural Sciences, Soochow University, Suzhou, 215123, China	Xu R., College of Pharmaceutical Sciences, Soochow University, Suzhou, 215123, China; Huang Q.Y., College of Pharmaceutical Sciences, Soochow University, Suzhou, 215123, China; Shen W.H., College of Pharmaceutical Sciences, Soochow University, Suzhou, 215123, China; Li X.P., College of Pharmaceutical Sciences, Soochow University, Suzhou, 215123, China; Zheng L.P., Department of Horticultural Scie…	Hypocrellins are major bioactive perylenequinones from Shiraia fruiting bodies and have been developed as efficient photosensitizers for photodynamic therapy. Pseudomonas is the second dominant genus inside Shiraia fruiting bodies, but with less known actions on the host fungus. In this work, the effects of bacterial volatiles from the Shiraia-associated Pseudomonas on fungal hypocrellin producti…	Elicitation; Hypocrellins; Pseudomonas putida; Reactive oxygen species; Shiraia; Volatiles	ascorbic acid; dimethyl disulfide; hypocrellin A; reactive oxygen metabolite; apoptosis; Article; bacterium culture; biosynthesis; cell membrane permeability; coculture; controlled study; fruiting body; fungal membrane; fungus growth; fungus hyphae; gene expression; headspace solid phase microextraction; mass spectrometry; membrane permeability; mycelium; nonhuman; Pseudomonas putida; Shiraia; up…		ascorbic acid, 134-03-2, 15421-15-5, 50-81-7; dimethyl disulfide, 624-92-0; hypocrellin A, 77029-83-5			National Natural Science Foundation of China, NSFC, (81773696, 82073955); Priority Academic Program Development of Jiangsu Higher Education Institutions, PAPD	This work was supported by the National Natural Science Foundation of China (No. 82073955 and 81773696 ) and the Priority Academic Program Development of the Jiangsu Higher Education Institutes (PAPD) .	Morakotkarn D., Kawasaki H., Seki T., Molecular diversity of bamboo-associated fungi isolated from Japan, FEMS Microbiol Lett, 266, 1, pp. 10-19, (2007); Cheng T.F., Jia X.M., Ma X.H., Lin H.P., Zhao Y.H., Phylogenetic study on Shiraia bambusicola by rDNA sequence analyses, J Basic Microbiol, 44, 5, pp. 339-350, (2004); Zhong J.J., Xiao J.H., Secondary metabolites from higher fungi: discovery, bi…	J.W. Wang; College of Pharmaceutical Sciences, Soochow University, Suzhou, 215123, China; email: jwwang@suda.edu.cn; L.P. Zheng; Department of Horticultural Sciences, Soochow University, Suzhou, 215123, China; email: lpzheng@suda.edu.cn		KeAi Communications Co.						2405805X				English	Synth. Syst. Biotechnol.	Article	Final	All Open Access; Gold Open Access; Green Open Access	Scopus	2-s2.0-85162865201
Davis T.S.; Stewart J.E.; Clark C.; Van Buiten C.	Davis, Thomas S. (57191477064); Stewart, Jane E. (36638599700); Clark, Caitlin (57820360300); Van Buiten, Charlene (55327684300)	57191477064; 36638599700; 57820360300; 55327684300	Nutritional Profile and Ecological Interactions of Yeast Symbionts Associated with North American Spruce Beetle (Dendroctonus rufipennis)	2023	Microbial Ecology	86	2		1268	1280	12	1	10.1007/s00248-022-02158-7	https://www.scopus.com/inward/record.uri?eid=2-s2.0-85144573591&doi=10.1007%2fs00248-022-02158-7&partnerID=40&md5=c4d39fe7073c5d5cccb798469cce790f	Forest & Rangeland Stewardship, Warner College of Natural Resources, Colorado State University, Fort Collins, United States; Graduate Degree Program in Ecology, Colorado State University, Fort Collins, United States; Agricultural Biology, College of Agricultural Sciences, Colorado State University, Fort Collins, United States; Food Science and Human Nutrition, College of Health and Human Sciences…	Davis T.S., Forest & Rangeland Stewardship, Warner College of Natural Resources, Colorado State University, Fort Collins, United States, Graduate Degree Program in Ecology, Colorado State University, Fort Collins, United States; Stewart J.E., Graduate Degree Program in Ecology, Colorado State University, Fort Collins, United States, Agricultural Biology, College of Agricultural Sciences, Colorado…	To better understand functional ecology of bark beetle-microbial symbioses, we characterized yeast associates of North American spruce beetle (Dendroctous rufipennis Kirby) across populations. Seven yeast species were detected; Wickerhamomyces canadensis (Wickerham) Kurtzman et al. (Sachharomycetales: Saccharomycetaceae) was the most common (74% of isolates) and found in all populations. Isolates…	Competition; Insect; Microbial ecology; Nutrition; Symbiosis; Yeast	Animals; Coleoptera; Leptographium abietinum; North America; Ophiostomatales; Phenylethyl Alcohol; Picea; Symbiosis; Wickerhamomyces canadensis; Yeasts; phenethyl alcohol; animal; beetle; microbiology; North America; Ophiostomatales; spruce; symbiosis; yeast		phenethyl alcohol, 60-12-8; Phenylethyl Alcohol,			National Science Foundation, NSF, (2046109)	This work was partially supported by funding from NSF Award #2046109 to TS Davis.	Adams A.S., Six D.L., Adams S.M., Holben W.E., In vitro interactions between yeasts and bacteria and the fungal symbionts of the mountain pine beetle (Dendroctonus ponderosae), Microb Ecol, 56, pp. 460-466, (2008); Adams A.S., Currie C.R., Cardoza Y., Klepzig K.D., Raffa K.F., Effects of symbiotic bacteria and tree chemistry on the growth and reproduction of bark beetle fungal symbionts, Can J Fo…	T.S. Davis; Forest & Rangeland Stewardship, Warner College of Natural Resources, Colorado State University, Fort Collins, United States; email: Seth.Davis@colostate.edu		Springer						00953628		MCBEB	36542127	English	Microb. Ecol.	Article	Final		Scopus	2-s2.0-85144573591
Guo P.; Hao E.; Li H.; Yang X.; Lu P.; Qiao H.	Guo, Pingping (58324023600); Hao, Enhua (57222338055); Li, Han (57384913600); Yang, Xi (57853732700); Lu, Pengfei (35187543700); Qiao, Haili (55212557200)	58324023600; 57222338055; 57384913600; 57853732700; 35187543700; 55212557200	Expression Pattern and Ligand Binding Characteristics Analysis of Chemosensory Protein SnitCSP2 from Sirex nitobei	2023	Insects	14	7	583				0	10.3390/insects14070583	https://www.scopus.com/inward/record.uri?eid=2-s2.0-85166307295&doi=10.3390%2finsects14070583&partnerID=40&md5=6de1ed5837ca45c549fe0c604a43d1c1	The Key Laboratory for Silviculture and Conservation of the Ministry of Education, School of Forestry, Beijing Forestry University, Beijing, 100083, China; Institute of Medicinal Plant Development, Chinese Academy of Medical Sciences and Peking Union Medical College, Beijing, 100193, China	Guo P., The Key Laboratory for Silviculture and Conservation of the Ministry of Education, School of Forestry, Beijing Forestry University, Beijing, 100083, China; Hao E., The Key Laboratory for Silviculture and Conservation of the Ministry of Education, School of Forestry, Beijing Forestry University, Beijing, 100083, China; Li H., The Key Laboratory for Silviculture and Conservation of the Mini…	Sirex nitobei is an important wood-boring wasp to conifers native to Asia, causing considerable economic and ecological damage. However, the current control means cannot achieve better efficiency, and it is expected to clarify the molecular mechanism of protein–ligand binding for effective pest control. This study analyzed the expression pattern of CSP2 in S. nitobei (SnitCSP2) and its features o…	binding characteristics; chemosensory protein; dynamics simulation; molecular docking; molecular interaction; Sirex nitobei; tissue expression						National Undergraduate Training Programs for Innovation and Entrepreneurship, (202110022007); National Natural Science Foundation of China, NSFC, (31570643, 81774015); National Key Research and Development Program of China, NKRDPC, (2017YFD0600103)	This research was supported by the National Natural Science Foundation of China (Grant No. 31570643, 81774015), the National Key R&D Program of China (2017YFD0600103), and the National Undergraduate Training Programs for Innovation and Entrepreneurship (202110022007). The funders had no role in the study design, data collection, analysis, decision to publish, or preparation of the manuscript.	Li Q., Liberles S.D., Aversion and Attraction through Olfaction, Curr. Biol, 25, pp. R120-R129, (2015); Schneider D., Insect Olfaction: Deciphering System for Chemical Messages: Receptor Cells beneath a Porous Cuticle Are Highly Sensitive and Specific to Odor Molecules, Science, 163, pp. 1031-1037, (1969); Clark J.T., Ray A., Olfactory Mechanisms for Discovery of Odorants to Reduce Insect-Host Co…	P. Lu; The Key Laboratory for Silviculture and Conservation of the Ministry of Education, School of Forestry, Beijing Forestry University, Beijing, 100083, China; email: lpengfei224@126.com; H. Qiao; Institute of Medicinal Plant Development, Chinese Academy of Medical Sciences and Peking Union Medical College, Beijing, 100193, China; email: hlqiao@implad.ac.cn		Multidisciplinary Digital Publishing Institute (MDPI)						20754450				English	Insects	Article	Final	All Open Access; Gold Open Access; Green Open Access	Scopus	2-s2.0-85166307295
Zhao Q.; Shi Y.; Xu C.; Jiang Z.; Liu J.; Sui Y.; Zhang H.	Zhao, Qianhua (57296833800); Shi, Yu (57216524707); Xu, Changwei (58179690600); Jiang, Zhenhui (35778066200); Liu, Jia (55618287600); Sui, Yuan (54880938900); Zhang, Hongyin (15756705000)	57296833800; 57216524707; 58179690600; 35778066200; 55618287600; 54880938900; 15756705000	Control of postharvest blue and gray mold in kiwifruit by Wickerhamomyces anomalus and its mechanism of antifungal activity	2023	Postharvest Biology and Technology	201		112345				10	10.1016/j.postharvbio.2023.112345	https://www.scopus.com/inward/record.uri?eid=2-s2.0-85152275773&doi=10.1016%2fj.postharvbio.2023.112345&partnerID=40&md5=11527fb9cd96a0c717f7a6ef75fabf57	School of Food and Biological Engineering, Jiangsu University, Jiangsu, Zhenjiang, 212013, China; Chongqing Key Laboratory of Economic Plant Biotechnology, College of Landscape Architecture and Life Science/Institute of Special Plants, Chongqing University of Arts and Sciences, Chongqing, Yongchuan, 402160, China	Zhao Q., School of Food and Biological Engineering, Jiangsu University, Jiangsu, Zhenjiang, 212013, China; Shi Y., School of Food and Biological Engineering, Jiangsu University, Jiangsu, Zhenjiang, 212013, China; Xu C., School of Food and Biological Engineering, Jiangsu University, Jiangsu, Zhenjiang, 212013, China; Jiang Z., School of Food and Biological Engineering, Jiangsu University, Jiangsu,…	The primary postharvest diseases of kiwifruit are blue and gray mold which are caused by Penicillium expansum and Botrytis cinerea, respectively, and result in serious economic losses. Biological control has been shown to be an effective approach for the management of postharvest diseases. Previous studies reported that the antagonistic yeast, Wickerhamomyces anomalus, exhibited strong biocontrol…	Antagonistic yeast; Biological control; Kiwifruit; Volatile organic compounds; Wickerhamomyces anomalus						Virginia Polytechnic Institute and State University, VT; National Natural Science Foundation of China, NSFC, (31972133, 32072276)	Funding text 1: This work was supported by National Natural Science Foundation of China ( 31972133 ; 32072276 ). We thank Prof. Michael Wisniewski (Virginia Polytechnic Institute and State University, Blacksburg, VA, USA) for his critical reading of the manuscript. ; Funding text 2: This work was supported by National Natural Science Foundation of China (31972133; 32072276). We thank Prof. Michae…	Belinato D., Cristina K.K., Fabio A., In vivo investigation of the volatile metabolome of antiphytopathogenic yeast strains active against Penicillium digitatum using comprehensive two-dimensional gas chromatography and multivariate data analysis, Microchem. J., 141, pp. 362-368, (2018); Chen L., Zhao X., Li R., Yang H.S., Integrated metabolomics and transcriptomics reveal the adaptive responses …	Y. Sui; Chongqing Key Laboratory of Economic Plant Biotechnology, College of Landscape Architecture and Life Science/Institute of Special Plants, Chongqing University of Arts and Sciences, Yongchuan, Chongqing, 402160, China; email: suiyuan-mine@163.com		Elsevier B.V.						09255214		PBTEE		English	Postharvest Biol. Technol.	Article	Final		Scopus	2-s2.0-85152275773
Hu P.; Wang J.; Ali U.; Aziz T.; Sameeh M.Y.; Feng C.	Hu, Panpan (58154179800); Wang, Ji (57296019300); Ali, Urooj (57225974452); Aziz, Tariq (26653985600); Sameeh, Manal Y. (57074085500); Feng, Caiping (57219441083)	58154179800; 57296019300; 57225974452; 26653985600; 57074085500; 57219441083	Comparative study on physicochemical properties, microbial composition, and the volatile component of different light flavor Daqu	2023	Food Science and Nutrition	11	9		5174	5187	13	0	10.1002/fsn3.3476	https://www.scopus.com/inward/record.uri?eid=2-s2.0-85163123092&doi=10.1002%2ffsn3.3476&partnerID=40&md5=c435186c494bf1e87a8b113f7d9208ad	Department of Life Science, Lyuliang University, Shanxi, Lyuliang, China; College of Food Science and Engineering, Shanxi Agricultural University, Shanxi, Jinzhong, China; Department of Biotechnology, Quaid-i-Azam University, Islamabad, Pakistan; School of Food and Biological Engineering, Jiangsu University, Jiangsu, Zhenjiang, China; Chemistry Department, Faculty of Applied Sciences, Al-Leith Un…	Hu P., Department of Life Science, Lyuliang University, Shanxi, Lyuliang, China; Wang J., College of Food Science and Engineering, Shanxi Agricultural University, Shanxi, Jinzhong, China; Ali U., Department of Biotechnology, Quaid-i-Azam University, Islamabad, Pakistan; Aziz T., School of Food and Biological Engineering, Jiangsu University, Jiangsu, Zhenjiang, China; Sameeh M.Y., Chemistry Depart…	Baijiu, a type of liquor, is known for its pure fragrance and softness. Its unique style is attributed to the complex microbial flora and flavor precursors found in Daqu. In order to elaborate the nature of light flavor Daqu to guide the baijiu production, four Daqu samples (DQ1, DQ2, DQ3, and DQ4) from Shanxi province were analyzed to determine their microbial structure, physicochemical properti…	Daqu; light flavor; microbial community structure; physicochemical properties; volatile components						Sangon Biotech (Shanhai) Co. Ltd.	We thank Sangon Biotech (Shanhai) Co. Ltd. for the bacterial and fungi community and diversity analysis.	Cai W., Wang Y., Wang W., Shu N., Hou Q., Tang F., Shan C., Yang X., Guo Z., Insights into the aroma profile of sauce-flavor baijiu by GC-IMS combined with multivariate statistical analysis, Journal of Analytical Methods in Chemistry, 2022, (2022); Du H., Wang X., Zhang Y., Xu Y., Exploring the impacts of raw materials and environments on the microbiota in Chinese Daqu starter, International Jour…	C. Feng; Department of Life Science, Lyuliang University, Lüliang, 033001, China; email: 627752817@qq.com; T. Aziz; School of Food & Biological Engineering, Jiangsu University, Zhenjiang, 212013, China; email: iwockd@gmail.com		John Wiley and Sons Inc						20487177				English	Food Sci. Nutr.	Article	Final	All Open Access; Gold Open Access; Green Open Access	Scopus	2-s2.0-85163123092
Urrutia A.R.; Schlener S.D.; Eid S.; Bock K.A.; Worrilow K.C.	Urrutia, Alicia R. (57967422000); Schlener, Susan D. (58566000900); Eid, Sherrine (35589712800); Bock, Kelly A. (58746495400); Worrilow, Kathryn C. (35606675400)	57967422000; 58566000900; 35589712800; 58746495400; 35606675400	The Effects of an Advanced Air Purification Technology on Environmental and Clinical Outcomes in a Long-Term Care Facility	2023	Journals of Gerontology - Series A Biological Sciences and Medical Sciences	78	12		2325	2332	7	2	10.1093/gerona/glad113	https://www.scopus.com/inward/record.uri?eid=2-s2.0-85174267773&doi=10.1093%2fgerona%2fglad113&partnerID=40&md5=9bfc3b2b67e14404b8df8f3eabb13127	LifeAire Systems, Allentown, PA, United States; Phoebe Ministries Allentown, Allentown, PA, United States; Sherrine Eid Consulting, Macungie, PA, United States; LifeAire Systems, 1275 Glenlivet Drive #100, Allentown, 18106, PA, United States	Urrutia A.R., LifeAire Systems, Allentown, PA, United States, LifeAire Systems, 1275 Glenlivet Drive #100, Allentown, 18106, PA, United States; Schlener S.D., Phoebe Ministries Allentown, Allentown, PA, United States; Eid S., Sherrine Eid Consulting, Macungie, PA, United States; Bock K.A., Phoebe Ministries Allentown, Allentown, PA, United States; Worrilow K.C., LifeAire Systems, Allentown, PA, U…	Background: Long-term care facilities (LTCFs) are constantly working to reduce sources of infectious pathogens to improve resident care. LTCF residents are particularly susceptible to health care-associated infections (HAIs), many of which originate from the air. An advanced air purification technology (AAPT) was designed to comprehensively remediate volatile organic compounds (VOCs) and all airb…	HAI; HVAC; Infection; Pathogen; VOC	Air Pollution, Indoor; Bacteria; Humans; Long-Term Care; Nursing Homes; Quality of Life; bacterium; human; indoor air pollution; long term care; nursing home; prevention and control; quality of life					LifeAire Systems	The advanced air purification technology was provided to Phoebe Ministries through a nonmonetary grant by LifeAire Systems (LAS, Allentown, PA). Principal investigator: S.D.S. Date of award: August 2018. The study conduct and data verification occurred independently.	2022 senior report executive brief; 2020 profile of older Americans, (2021); 2019 profile of older Americans, (2020); Smith PW, Bennett G, Bradley S, Et al., SHEA/APIC guideline: infection prevention and control in the long-term care facility, Am J Infect Control, 36, 7, pp. 504-535, (2008); Lim CJ, Kong DCM, Stuart RL., Reducing inappropriate antibiotic prescribing in the residential care settin…	A.R. Urrutia; LifeAire Systems, Allentown, United States; email: aurrutia@lifeaire.com		Oxford University Press						10795006		JGASF	37132185	English	J. Gerontol. Ser. A Biol. Sci. Med. Sci.	Article	Final	All Open Access; Green Open Access; Hybrid Gold Open Access	Scopus	2-s2.0-85174267773
Zhu M.; Yang Q.; Godana E.A.; Huo Y.; Hu S.; Zhang H.	Zhu, Marui (57212345846); Yang, Qiya (54968759600); Godana, Esa Abiso (57210812639); Huo, Yaning (58617788600); Hu, Shiyao (58616977600); Zhang, Hongyin (15756705000)	57212345846; 54968759600; 57210812639; 58617788600; 58616977600; 15756705000	Efficacy of Wickerhamomyces anomalus in the biocontrol of black spot decay in tomatoes and investigation of the mechanisms involved	2023	Biological Control	186		105356				0	10.1016/j.biocontrol.2023.105356	https://www.scopus.com/inward/record.uri?eid=2-s2.0-85172192385&doi=10.1016%2fj.biocontrol.2023.105356&partnerID=40&md5=b6f9068788105d1256b5e0b16887ba60	School of Food and Biological Engineering, Jiangsu University, Jiangsu, Zhenjiang, 212013, China; School of Life Science and Technology, Jiangsu University Jingjiang College, Jiangsu, Zhenjiang, 212028, China	Zhu M., School of Food and Biological Engineering, Jiangsu University, Jiangsu, Zhenjiang, 212013, China; Yang Q., School of Food and Biological Engineering, Jiangsu University, Jiangsu, Zhenjiang, 212013, China; Godana E.A., School of Food and Biological Engineering, Jiangsu University, Jiangsu, Zhenjiang, 212013, China; Huo Y., School of Life Science and Technology, Jiangsu University Jingjiang…	Black spot caused by Alternaria alternata is a common postharvest disease of tomato. In the current study, Wickerhamomyces anomalus was used to control the disease. The experimental results showed that W. anomalus had the effect of controlling black spot disease, and 108 cells/mL of W. anomalus was the most suitable concentration for controlling the disease. W. anomalus has the ability to reduce …	Alternaria alternata; Biological control; Disease control mechanism; Postharvest disease; Solanum lycopersicum						Jiangsu Science and Technology Support Plan (Agriculture) Project, (BE2022352); National Natural Science Foundation of China, NSFC, (32272383)	This work was supported by the Jiangsu Science and Technology Support Plan (Agriculture) Project (BE2022352), the National Natural Science Foundation of China (32272383), and the Jiangsu “Blue Project” of Colleges and Universities.	Agirman B., Erten H., Biocontrol ability and action mechanisms of Aureobasidium pullulans GE17 and Meyerozyma guilliermondii KL3 against Penicillium digitatum DSM2750 and Penicillium expansum DSM62841 causing postharvest diseases, Yeast, 37, pp. 437-448, (2020); Al-Maawali S.S., Al-Sadi A.M., Alsheriqi S.A.K., Al-Sabahi J.N., Velazhahan R., The potential of antagonistic yeasts and bacteria from t…	H. Zhang; School of Food and Biological Engineering, Jiangsu University, Zhenjiang, Jiangsu, 212013, China; email: zhanghongyin126@126.com		Academic Press Inc.						10499644		BCIOE		English	Biol. Control	Article	Final		Scopus	2-s2.0-85172192385
Wu J.; Cao J.; Chen J.; Huang L.; Wang Y.; Sun C.; Sun C.	Wu, Jue (57218898969); Cao, Jinping (56384053800); Chen, Jiebiao (57218583397); Huang, Lingxia (12806424400); Wang, Yue (55733916300); Sun, Cui (57192557305); Sun, Chongde (8581987100)	57218898969; 56384053800; 57218583397; 12806424400; 55733916300; 57192557305; 8581987100	Detection and classification of volatile compounds emitted by three fungi-infected citrus fruit using gas chromatography-mass spectrometry	2023	Food Chemistry	412		135524				4	10.1016/j.foodchem.2023.135524	https://www.scopus.com/inward/record.uri?eid=2-s2.0-85149427823&doi=10.1016%2fj.foodchem.2023.135524&partnerID=40&md5=534cfcfefa1b90c891c9220683f9fd6f	Laboratory of Fruit Quality Biology/The State Agriculture Ministry Laboratory of Horticultural Plant Growth, Development and Quality Improvement, Zhejiang University, Zijingang Campus, Hangzhou, 310058, China; Horticultural Products Cold Chain Logistics Technology and Equipment National-Local Joint Engineering Laboratory, Hangzhou, 310058, China; Zhejiang Provincial Key Laboratory of Integrative …	Wu J., Laboratory of Fruit Quality Biology/The State Agriculture Ministry Laboratory of Horticultural Plant Growth, Development and Quality Improvement, Zhejiang University, Zijingang Campus, Hangzhou, 310058, China, Horticultural Products Cold Chain Logistics Technology and Equipment National-Local Joint Engineering Laboratory, Hangzhou, 310058, China, Zhejiang Provincial Key Laboratory of Integ…	Citrus fruit produced some characteristic volatile compounds when infected by fungi compared with the healthy fruit. In the present study, volatile metabolites of postharvest citrus fruit with three different diseases including stem-end rot, blue mold and green mold were detected. Multivariate analysis such as principal component analysis (PCA) and partial least squares discriminant analysis (PLS…	Biomarker; Citrus fruit; Fungi; Volatile compound	Citrus; Discriminant Analysis; Fruit; Fungi; Gas Chromatography-Mass Spectrometry; Multivariate Analysis; Volatile Organic Compounds; Biomarkers; Citrus fruits; Discriminant analysis; Gas chromatography; Least squares approximations; Mass spectrometry; Metabolites; Molds; Multivariant analysis; Principal component analysis; Volatile organic compounds; biological marker; volatile agent; volatile o…		Volatile Organic Compounds,			National Natural Science Foundation of China, NSFC, (32072132, 32101932, 32102021); Fundamental Research Funds for the Central Universities, (2022QZJH61, 226-2022-00215); Higher Education Discipline Innovation Project, (B17039)	This research was funded by the National Natural Science ( 32102021 ; 32101932 ; 32072132 ), the 111 Project (B17039), the Fundamental Research Funds for the Central Universities (2022QZJH61), and the Fundamental Research Funds for the Central Universities (226-2022-00215).	An B., Li B.Q., Li H., Zhang Z.Q., Qin G.Z., Tian S.P., Aquaporin8 regulates cellular development and reactive oxygen species production, a critical component of virulence in Botrytis cinerea, New Phytologist, 209, 4, pp. 1668-1680, (2016); Bhatta U.K., Alternative management approaches of citrus diseases caused by Penicillium digitatum (green mold) and Penicillium italicum (blue mold), Frontiers…	C. Sun; College of Agriculture and Biotechnology, Zhejiang University, China; email: suncui7@126.com		Elsevier Ltd						03088146		FOCHD	36736184	English	Food Chem.	Article	Final		Scopus	2-s2.0-85149427823
Mironov V.; Moldon I.; Shchelushkina A.; Zhukov V.; Zagustina N.	Mironov, Vladimir (57616065800); Moldon, Ivan (58410213400); Shchelushkina, Anna (58406628000); Zhukov, Vitaly (57196612401); Zagustina, Nataliya (35858263400)	57616065800; 58410213400; 58406628000; 57196612401; 35858263400	Bio-Drying of Municipal Wastewater Sludge: Effects of High Temperature, Low Moisture Content and Volatile Compounds on the Microbial Community	2023	Fermentation	9	6	570				1	10.3390/fermentation9060570	https://www.scopus.com/inward/record.uri?eid=2-s2.0-85163595258&doi=10.3390%2ffermentation9060570&partnerID=40&md5=4daf3994686e12ba85a8eac67e936a76	Winogradsky Institute of Microbiology, Research Center of Biotechnology, Russian Academy of Sciences, Moscow, 119071, Russian Federation; Bach Institute of Biochemistry, Research Center of Biotechnology, Russian Academy of Sciences, Moscow, 119071, Russian Federation	Mironov V., Winogradsky Institute of Microbiology, Research Center of Biotechnology, Russian Academy of Sciences, Moscow, 119071, Russian Federation; Moldon I., Winogradsky Institute of Microbiology, Research Center of Biotechnology, Russian Academy of Sciences, Moscow, 119071, Russian Federation; Shchelushkina A., Winogradsky Institute of Microbiology, Research Center of Biotechnology, Russian A…	This study examined microbiological processes during the bio-drying of municipal wastewater sludge (WS) from the waste treatment facilities of the Moscow region (Russia). In just 21 days of bio-drying, the moisture content of the mixture of WS and wood chips decreased by 19.7%. It was found that members of the genus Bacillus were the main organic matter destructors. In the period from 7 to 14 day…	bio-drying; biofiltration; community of microorganisms; mineralization; moisture loss; wastewater sludge								Muscarella S.M., Badalucco L., Armando Laudicina V., Wang Z., Mannina G., Chapter 6—Wastewater treatment sludge composting, Current Developments in Biotechnology and Bioengineering, pp. 115-136, (2023); Gonzalez D., Guerra N., Colon J., Gabriel D., Ponsa S., Sanchez A., Filling in sewage sludge biodrying gaps: Greenhouse gases, volatile organic compounds and odour emissions, Bioresour. Technol, 2…	V. Mironov; Winogradsky Institute of Microbiology, Research Center of Biotechnology, Russian Academy of Sciences, Moscow, 119071, Russian Federation; email: 7390530@gmail.com		MDPI						23115637				English	Fermentation	Article	Final	All Open Access; Gold Open Access	Scopus	2-s2.0-85163595258
Thangaraj P.; Subbiah K.A.; Sevugapperumal N.; Uthandi S.; Damodarasamy A.; Shanmugam H.	Thangaraj, Praveen (57734547100); Subbiah, Krishnamoorthy Akkanna (56992889600); Sevugapperumal, Nakkeeran (9333790700); Uthandi, Sivakumar (35365305600); Damodarasamy, Amirtham (57194056942); Shanmugam, Haripriya (57195395389)	57734547100; 56992889600; 9333790700; 35365305600; 57194056942; 57195395389	Activity of volatiles induced by microbes and natural plants stifled the growth of Pythium aphanidermatum - the damping off in Tomato	2023	BMC Plant Biology	23	1	384				1	10.1186/s12870-023-04351-3	https://www.scopus.com/inward/record.uri?eid=2-s2.0-85167696357&doi=10.1186%2fs12870-023-04351-3&partnerID=40&md5=21f04b99d99973a930fdb6a7522d45dd	Department of Plant Pathology, Tamil Nadu Agricultural University, Coimbatore, India; Department of Agricultural Microbiology, Tamil Nadu Agricultural University, Coimbatore, India; Department of Biochemistry and Molecular Biology, Tamil Nadu Agricultural University, Coimbatore, 641 003, India; Department of Nanoscience and Technology, Tamil Nadu Agricultural University, Coimbatore, 641 003, India	Thangaraj P., Department of Plant Pathology, Tamil Nadu Agricultural University, Coimbatore, India; Subbiah K.A., Department of Plant Pathology, Tamil Nadu Agricultural University, Coimbatore, India; Sevugapperumal N., Department of Plant Pathology, Tamil Nadu Agricultural University, Coimbatore, India; Uthandi S., Department of Agricultural Microbiology, Tamil Nadu Agricultural University, Coimb…	Background: Volatilomes from natural plants and microbes imparts diverse antifungal properties to suppress the growth of plant pathogens and therefore can be a suitable alternative of chemical fungicides. The present experiment was to study effect of volatiles produced by natural plants and microbes on the fungal growth of Pythium aphanidermatum, which is a tomato seedling pathogen. Results: Isol…	M. spicata; P. aphanidermatum; Plant pathogen management; T. asperellum; Volatilomes	Antifungal Agents; Pythium; Solanum lycopersicum; antifungal agent; carvone; citronellol; isopentyl alcohol; Pythium; tomato		carvone, 99-49-0; citronellol, 106-22-9; isopentyl alcohol, 123-51-3; Antifungal Agents, ; carvone, ; citronellol, ; isopentyl alcohol,			Department of Plant Pathology; TNAU; Tamil Nadu Agricultural University	Authors are grateful to Tamil Nadu Agricultural University for their support and Department of Plant Pathology, TNAU for providing laboratory facilities to undertake this work and also express sincere thanks to Bayer for providing Fellowship to undertake the research project.	Agrios G.N., Losses caused by plant diseases, pp. 29-45, (2004); Kursa W., Jamiolkowska A., Wyrostek J., Kowalski R., Antifungal effect of plant extracts on the growth of the cereal pathogen fusarium spp.—an in vitro study, Agronomy, 12, (2022); Srinivas C., Devi D.N., Murthy K.N., Mohan C.D., Lakshmeesha T., Singh B., Kalagatur N.K., Niranjana S., Hashem A., Alqarawi A.A., Fusarium oxysporum f. …	P. Thangaraj; Department of Plant Pathology, Tamil Nadu Agricultural University, Coimbatore, India; email: tpraveen1993@gmail.com		BioMed Central Ltd						14712229			37563742	English	BMC Plant Biol.	Article	Final	All Open Access; Gold Open Access; Green Open Access	Scopus	2-s2.0-85167696357
Duan W.-Y.; Zhang S.-B.; Lei J.-D.; Qin Y.-L.; Li Y.-N.; Lv Y.-Y.; Zhai H.-C.; Cai J.-P.; Hu Y.-S.	Duan, Wen-Yan (57994519100); Zhang, Shuai-Bing (35212831800); Lei, Jun-Dong (58128212300); Qin, Yu-Liang (57266118900); Li, Yan-Nan (57491563400); Lv, Yang-Yong (54398903000); Zhai, Huan-Chen (55621100300); Cai, Jing-Ping (55823753200); Hu, Yuan-Sen (35210181400)	57994519100; 35212831800; 58128212300; 57266118900; 57491563400; 54398903000; 55621100300; 55823753200; 35210181400	Protection of postharvest grains from fungal spoilage by biogenic volatiles	2023	Applied Microbiology and Biotechnology	107	11		3375	3390	15	3	10.1007/s00253-023-12536-x	https://www.scopus.com/inward/record.uri?eid=2-s2.0-85153715999&doi=10.1007%2fs00253-023-12536-x&partnerID=40&md5=278dd8981b3662b212cba9bae16ac298	School of Biological Engineering, Henan University of Technology, 100 Lianhua Street, Henan, Zhengzhou, 450001, China	Duan W.-Y., School of Biological Engineering, Henan University of Technology, 100 Lianhua Street, Henan, Zhengzhou, 450001, China; Zhang S.-B., School of Biological Engineering, Henan University of Technology, 100 Lianhua Street, Henan, Zhengzhou, 450001, China; Lei J.-D., School of Biological Engineering, Henan University of Technology, 100 Lianhua Street, Henan, Zhengzhou, 450001, China; Qin Y.…	Fungal spoilage of postharvest grains poses serious problems with respect to food safety, human health, and the economic value of grains. The protection of cereal grains from deleterious fungi is a critical aim in postharvest grain management. Considering the bulk volume of grain piles in warehouses or bins and food safety, fumigation with natural gaseous fungicides is a promising strategy to con…	Antifungal mechanism; Biogenic volatiles; Fungal spoilage; Fungi; Postharvest grains	Antifungal Agents; Edible Grain; Fungi; Fungicides, Industrial; Humans; Food safety; Fumigation; Spoilage; antifungal agent; biogenic volatile organic compound; phenol derivative; terpenoid derivative; unclassified drug; volatile fatty acid; volatile organic compound; antifungal agent; fungicide; Antifungal mechanism; Antifungals; Biogenic volatile; Biogenics; Economic values; Food-safety; Fungal…		Antifungal Agents, ; Fungicides, Industrial,			Key Scientific and Technological Project of Education Department of Henan Province, (23A210007); National Natural Science Foundation of China, NSFC, NNSF, NNSFC, (31772023); Henan University of Technology, HUT, (2020ZKCJ01); National Key Research and Development Program of China, NKRDPC, (2019YFC1605303-04); Henan Provincial Science and Technology Research Project, (212102110193)	This work was supported by the National Key Research and Development Plan of China (grant number 2019YFC1605303-04), National Natural Science Foundation of China (grant number 31772023), Scientific and Technological Research Project of Henan Province (grant number 212102110193), Natural Scientific Research Innovation Foundation of Henan University of Technology (grant number 2020ZKCJ01), Cultivat…	Abbaszadeh S., Sharifzadeh A., Shokri H., Khosravi A.R., Abbaszadeh A., Antifungal efficacy of thymol, carvacrol, eugenol and menthol as alternative agents to control the growth of food-relevant fungi, J Mycol Med, 24, 2, pp. e51-e56, (2014); Aldred E.M., Buck C., Vall K., Chapter 21 - Phenols, Pharmacology, pp. 149-166, (2009); Aldred E.M., Buck C., Vall K., Chapter 22 - Terpenes, Pharmacology, …	S.-B. Zhang; School of Biological Engineering, Henan University of Technology, Zhengzhou, 100 Lianhua Street, Henan, 450001, China; email: shbzhang@163.com		Springer Science and Business Media Deutschland GmbH						01757598		AMBID	37115251	English	Appl. Microbiol. Biotechnol.	Review	Final		Scopus	2-s2.0-85153715999
Ling L.; Li Y.; Jiang K.; Wang Y.; Luo H.; Cheng W.; Pang M.; Feng L.; Yue R.; Zhou Y.	Ling, Lijun (57205249499); Li, Yao (57226199611); Jiang, Kunling (57222811190); Wang, Yuanyuan (57914243900); Luo, Hong (57355450600); Cheng, Wenting (57421079400); Pang, Mingmei (57546428400); Feng, Lijun (58617587900); Yue, Rui (58172383300); Zhou, Yongpeng (58616782900)	57205249499; 57226199611; 57222811190; 57914243900; 57355450600; 57421079400; 57546428400; 58617587900; 58172383300; 58616782900	Volatile organic compounds of Bacillus spp. as an emerging antifungal resource play a significant role in fruit postharvest disease control	2023	Food Bioscience	56		103201				0	10.1016/j.fbio.2023.103201	https://www.scopus.com/inward/record.uri?eid=2-s2.0-85172185965&doi=10.1016%2fj.fbio.2023.103201&partnerID=40&md5=9ce3e4ae4a76b6dc92b0e08fddb8b5f0	College of Life Science, Northwest Normal University, Lanzhou, China; Bioactive Products Engineering Research Center for Gansu Distinctive Plants, Northwest Normal University, Lanzhou, China; New Rural Development Research Institute, Northwest Normal University, Lanzhou, China	Ling L., College of Life Science, Northwest Normal University, Lanzhou, China, Bioactive Products Engineering Research Center for Gansu Distinctive Plants, Northwest Normal University, Lanzhou, China, New Rural Development Research Institute, Northwest Normal University, Lanzhou, China; Li Y., College of Life Science, Northwest Normal University, Lanzhou, China, Bioactive Products Engineering Res…	Being rich in nutrients, fruits are indispensable for consumer's healthy dietary life. A vast majority of fruits are susceptible to postharvest fungal infection, which causes potential harm to human health and great economic losses in agriculture. With the increasingly evolving need for sustainable agriculture development and food safety, biological control agents have received considerable atten…	Antifungal mechanisms; Bacillus; Induction of fruit resistance; Postharvest fruits; Secondary metabolite						Science and Technology Department of Gansu Province, (22CX8GA136); Key Research and Development Project of Hainan Province, (22YF7NA120)	This work was supported by Key Research and Development Project of Gansu Province ( 22YF7NA120 ); Science and Technology Program of Gansu Province ( 22CX8GA136 ). Besides, we want to express our gratitude for the drawing materials provided by BioRender.	Abbas M., Naz S.A., Shafique M., Jabeen N., Abbas S., Fungal contamination in dried fruits and nuts: A possible source of mycoses and mycotoxicoses, Pakistan Journal of Botany, 51, pp. 12-26, (2019); Aguilar C.G., Mazzola M., Xiao C.L., Control of bull's-eye rot of apple caused by Neofabraea perennans and Neofabraea kienholzii using pre- and postharvest fungicides, Plant Disease, 102, pp. 905-910…	L. Ling; College of Life Science, Northwest Normal University, Lanzhou, China; email: 13919343210@163.com		Elsevier Ltd						22124292				English	Food BioSci.	Review	Final		Scopus	2-s2.0-85172185965
Ribeiro L.S.; de Souza M.L.; Lira J.M.S.; Schwan R.F.; Batista L.R.; Silva C.F.	Ribeiro, Luciana Silva (56601110100); de Souza, Mariana Lino (57194396545); Lira, Jean Marcel Sousa (36661249400); Schwan, Rosane Freitas (6701509066); Batista, Luís Roberto (7006259549); Silva, Cristina Ferreira (7201387238)	56601110100; 57194396545; 36661249400; 6701509066; 7006259549; 7201387238	Volatile compounds for biotechnological applications produced during competitive interactions between yeasts and fungi	2023	Journal of Basic Microbiology	63	6		658	667	9	2	10.1002/jobm.202200409	https://www.scopus.com/inward/record.uri?eid=2-s2.0-85147422109&doi=10.1002%2fjobm.202200409&partnerID=40&md5=b9f39657d5fb2f1c38814685ad039f00	Agricultural Microbiology, Department of Biology, Federal University of Lavras (UFLA), Minas Gerais, Lavras, Brazil; Department of Computer Science, Federal University of Alfenas (UNIFAL), Minas Gerais, Alfenas, Brazil; Department of Food Science, Federal University of Lavras (UFLA), Minas Gerais, Lavras, Brazil	Ribeiro L.S., Agricultural Microbiology, Department of Biology, Federal University of Lavras (UFLA), Minas Gerais, Lavras, Brazil; de Souza M.L., Agricultural Microbiology, Department of Biology, Federal University of Lavras (UFLA), Minas Gerais, Lavras, Brazil; Lira J.M.S., Department of Computer Science, Federal University of Alfenas (UNIFAL), Minas Gerais, Alfenas, Brazil; Schwan R.F., Agricul…	Fungi, yeasts and bacteria produce volatile compounds during their metabolism. In this study, the volatile compounds produced by yeast strains (Saccharomyces cerevisiae and Rhodotorula mucilaginosa) and fungal strains (Aspergillus carbonarius and Aspergillus ochraceus) during competitive interactions were investigated by solid-phase microextraction coupled with gas chromatography–mass spectrometr…	Aspergillus; microbial interactions; Rhodotorula mucilaginosa; Saccharomyces cerevisiae; volatile	Alcohols; Esters; Herbicides; Saccharomyces cerevisiae; Solvents; Volatile Organic Compounds; Yeasts; alcohol derivative; ester; herbicide; solvent; volatile organic compound; chemistry; metabolism; Saccharomyces cerevisiae; yeast		Alcohols, ; Esters, ; Herbicides, ; Solvents, ; Volatile Organic Compounds,			Coordenação de Aperfeiçoamento de Pessoal de Nível Superior, CAPES; Conselho Nacional de Desenvolvimento Científico e Tecnológico, CNPq; Fundação de Amparo à Pesquisa do Estado de Minas Gerais, FAPEMIG; Universidade Federal de Lavras, UFLA	Funding text 1: The authors thank the Brazilian agencies: Conselho Nacional de Desenvolvimento Científico e Tecnológico do Brasil (CNPQ), Fundação de Amparo à Pesquisa do Estado de Minas Gerais (FAPEMIG), and Coordenação de Aperfeiçoamento de Pessoal de Nível Superior (CAPES) for scholarship. Thanks to the Culture Collection of Microorganisms of Agricultural Microbiology (CCMA) and Culture Collec…	Farbo M.G., Urgeghe P.P., Fiori S., Marcello A., Oggiano S., Balmas V., Et al., Effect of yeast volatile organic compounds on ochratoxin A-producing Aspergillus carbonarius and A. ochraceus, Int J Food Microbiol, 284, pp. 1-10, (2018); Jaibangyang S., Nasanit R., Limtong S., Jaibangyang S., Nasanit R., Limtong S., Correction to: Biological control of aflatoxin-producing Aspergillus flavus by vola…	C.F. Silva; Department of Biology, Federal University of Lavras (UFLA), Lavras, MG, 37200-900, Brazil; email: cristinafsb@ufla.br		John Wiley and Sons Inc						0233111X		JBMIE	36734187	English	J. Basic Microbiol.	Article	Final		Scopus	2-s2.0-85147422109
Wood M.J.; Kortsinoglou A.M.; Bull J.C.; Eastwood D.C.; Kouvelis V.N.; Bourdon P.A.; Loveridge E.J.; Mathias S.; Meyrick A.; Midthassel A.; Myrta A.; Butt T.	Wood, Martyn J. (57898625300); Kortsinoglou, Alexandra M. (57212114720); Bull, James C. (8937618100); Eastwood, Daniel C. (8270470800); Kouvelis, Vassili N. (6508264251); Bourdon, Pierre A. (57280376200); Loveridge, E. Joel (8220780400); Mathias, Stephen (58411937400); Meyrick, Abigail (58416521700); Midthassel, Audun (55614591100); Myrta, Arben (57217025919); Butt, Tariq (7006115375)	57898625300; 57212114720; 8937618100; 8270470800; 6508264251; 57280376200; 8220780400; 58411937400; 58416521700; 55614591100; 57217025919; 7006115375	Evaluation of Metarhizium brunneum- and Metarhizium-Derived VOCs as Dual-Active Biostimulants and Pest Repellents in a Wireworm-Infested Potato Field	2023	Journal of Fungi	9	6	599				1	10.3390/jof9060599	https://www.scopus.com/inward/record.uri?eid=2-s2.0-85163705598&doi=10.3390%2fjof9060599&partnerID=40&md5=c602b7caeb8d600fc11a6e4e022317f6	Department of Biosciences, Swansea University, Singleton Park, Swansea, SA2 8PP, United Kingdom; Institute of Molecular Biology and Biotechnology, Foundation for Research and Technology Hellas, Heraklion, 73100, Greece; Department of Biology, Section of Genetics and Biotechnology, National and Kapodistrian University of Athens, Athens, 15772, Greece; Department of Chemistry, Swansea University, S…	Wood M.J., Department of Biosciences, Swansea University, Singleton Park, Swansea, SA2 8PP, United Kingdom, Institute of Molecular Biology and Biotechnology, Foundation for Research and Technology Hellas, Heraklion, 73100, Greece; Kortsinoglou A.M., Department of Biology, Section of Genetics and Biotechnology, National and Kapodistrian University of Athens, Athens, 15772, Greece; Bull J.C., Depar…	Wireworm, the larval stages of click beetles, are a serious pest of tubers, brassicas and other important commercial crops throughout the northern hemisphere. No effective control agent has been developed specifically for them, and many of the pesticides marketed as having secondary application against them have been withdrawn from EU and Asian markets. Metarhizium brunneum, an effective entomopa…	Metarhizium brunneum; potato; repellent; volatile organic compounds; wireworm						Certis Belchim BV; Maelor Forest Nurseries Ltd.; Puffin Produce Ltd.; Swansea University; European Regional Development Fund, ERDF	Funding text 1: This project was partly funded by the European Regional Development Fund (ERDF) through the Welsh Government’s SMART Expertise programme for West Wales and the Valleys.; Funding text 2: The authors would like to acknowledge support from the Fumigate project, a partnership between Certis Belchim BV, Maelor Forest Nurseries Ltd., Puffin Produce Ltd., and Swansea University. Granular…	Vernon R.S., van Herk W.G., Insect Pests of Potato, Wireworms as Pests of Potato, pp. 103-164, (2012); Fisher J.R., Keaster A.J., Fairchild M.L., Seasonal Vertical Movement of Wireworm Larvae in Missouri: Influence of Soil Temperature on the Genera Melanotus Escholtz and Conoderus Escholtz 1, Ann. Entomol. Soc. Am, 68, pp. 1071-1073, (1975); Poggi S., Le Cointe R., Lehmhus J., Plantegenest M., Fu…	M.J. Wood; Department of Biosciences, Swansea University, Swansea, Singleton Park, SA2 8PP, United Kingdom; email: martyn.wood@swansea.ac.uk; T. Butt; Department of Biosciences, Swansea University, Swansea, Singleton Park, SA2 8PP, United Kingdom; email: t.butt@swansea.ac.uk		MDPI						2309608X				English	J. Fungi	Article	Final	All Open Access; Gold Open Access; Green Open Access	Scopus	2-s2.0-85163705598
Dady E.R.; Kleczewski N.; Ugarte C.M.; Ngumbi E.	Dady, Erinn R. (57969330600); Kleczewski, Nathan (36166974500); Ugarte, Carmen M. (55791491600); Ngumbi, Esther (21741334600)	57969330600; 36166974500; 55791491600; 21741334600	Plant Variety, Mycorrhization, and Herbivory Influence Induced Volatile Emissions and Plant Growth Characteristics in Tomato	2023	Journal of Chemical Ecology	49	11-12		710	724	14	0	10.1007/s10886-023-01455-w	https://www.scopus.com/inward/record.uri?eid=2-s2.0-85175626031&doi=10.1007%2fs10886-023-01455-w&partnerID=40&md5=844b76c413e4f8ca66bd44611c3490bc	Department of Entomology, University of Illinois Urbana-Champaign, Urbana, 61801, IL, United States; Growmark, Champaign, 61822, IL, United States; Department of Natural Resources and Environmental Sciences, University of Illinois Urbana-Champaign, Urbana, 61801, IL, United States	Dady E.R., Department of Entomology, University of Illinois Urbana-Champaign, Urbana, 61801, IL, United States; Kleczewski N., Growmark, Champaign, 61822, IL, United States; Ugarte C.M., Department of Natural Resources and Environmental Sciences, University of Illinois Urbana-Champaign, Urbana, 61801, IL, United States; Ngumbi E., Department of Entomology, University of Illinois Urbana-Champaign,…	Plants produce a range of volatile organic compounds (VOCs) that mediate vital ecological interactions between herbivorous insects, their natural enemies, plants, and soil dwelling organisms including arbuscular mycorrhizal fungi (AMF). The composition, quantity, and quality of the emitted VOCs can vary and is influenced by numerous factors such as plant species, variety (cultivar), plant develop…	Arbuscular mycorrhizal fungi; Insect herbivory; Plant variety; Plant-insect interactions; Tomato; Volatile organic compounds	Animals; Herbivory; Insecta; Lepidoptera; Mycorrhizae; Plants; Soil; Solanum lycopersicum; Volatile Organic Compounds; volatile organic compound; arbuscular mycorrhiza; dicotyledon; growth response; herbivory; moth; plant defense; plant-insect interaction; root colonization; volatile organic compound; animal; herbivory; insect; Lepidoptera; mycorrhiza; plant; soil; tomato		Soil, ; Volatile Organic Compounds,			Department of Entomology at University of Illinois Urbana-Champaign; Plant Care Facility University of Illinois Urbana-Champaign; University of Illinois at Urbana-Champaign, UIUC	Funding text 1: This research was funded by the University of Illinois Urbana-Champaign. ; Funding text 2: We thank: Jim and Joyce Nardi, Larry Hanks, Anna Grommes, and Kim Leigh; Department of Entomology at University of Illinois Urbana-Champaign. Guirong Zhang of Crop Sciences at University of Illinois Urbana-Champaign. Rosalie Metallo, Heather Lash and Montgomery W. Flack; Plant Care Facility …	Adesemoye A.O., Kloepper J.W., Plant–microbes interactions in enhanced fertilizer-use efficiency, Appl Microbiol Biotechnol, 85, 1, pp. 1-12, (2009); Anastasaki E., Balayannis G., Papanikolaou N.E., Michaelakis A.N., Milonas P.G., Oviposition induced volatiles in tomato plants, Phytochem Lett, 13, pp. 262-266, (2015); Arce C.C.M., Machado R.A.R., Ribas N.S., Cristaldo P.F., Ataide L.M.S., Pallini…	E. Ngumbi; Department of Entomology, University of Illinois Urbana-Champaign, Urbana, 61801, United States; email: enn@illinois.edu		Springer						00980331		JCECD	37924424	English	J. Chem. Ecol.	Article	Final		Scopus	2-s2.0-85175626031
Heffernan D.; Pilz M.; Klein M.; Haack M.; Race A.M.; Brück T.; Qoura F.; Strittmatter N.	Heffernan, Daniel (58412687400); Pilz, Melania (57980712500); Klein, Marco (58412687500); Haack, Martina (55490459000); Race, Alan M. (55249591000); Brück, Thomas (16030770900); Qoura, Farah (25228013400); Strittmatter, Nicole (55325547500)	58412687400; 57980712500; 58412687500; 55490459000; 55249591000; 16030770900; 25228013400; 55325547500	Screening of volatile organic compounds (VOCs) from liquid fungal cultures using ambient mass spectrometry	2023	Analytical and Bioanalytical Chemistry	415	18		4615	4627	12	1	10.1007/s00216-023-04769-6	https://www.scopus.com/inward/record.uri?eid=2-s2.0-85163730867&doi=10.1007%2fs00216-023-04769-6&partnerID=40&md5=4c9459441e25c2d9fa886903723771c1	Department of Biosciences, TUM School of Natural Sciences, Technical University of Munich (TUM), Garching, Germany; Department of Chemistry, TUM School of Natural Sciences, Technical University of Munich (TUM), Garching, Germany; Institute of Medical Bioinformatics and Biostatistics, University of Marburg, Marburg, Germany	Heffernan D., Department of Biosciences, TUM School of Natural Sciences, Technical University of Munich (TUM), Garching, Germany; Pilz M., Department of Chemistry, TUM School of Natural Sciences, Technical University of Munich (TUM), Garching, Germany; Klein M., Department of Biosciences, TUM School of Natural Sciences, Technical University of Munich (TUM), Garching, Germany; Haack M., Department…	The potential of fungi for use as biotechnological factories in the production of a range of valuable metabolites, such as enzymes, terpenes, and volatile aroma compounds, is high. Unlike other microorganisms, fungi mostly secrete secondary metabolites into the culture medium, allowing for easy extraction and analysis. To date, the most commonly used technique in the analysis of volatile organic …	Ambient mass spectrometry; Dielectric barrier discharge ionisation (DBDI); Fungi; Headspace analysis; Volatile organic compounds (VOCs)	Culture Media; Fungi; Gas Chromatography-Mass Spectrometry; Mass Spectrometry; Volatile Organic Compounds; Dielectric barrier discharge; Dielectric devices; Dielectric materials; Flow control; Fungi; Gas chromatography; Ionization; Liquid chromatography; Mass spectrometry; Metabolites; Strain; dibenzyldiisocyanate; volatile organic compound; Ambient mass spectrometries; Ambients; Condition; Diele…		Culture Media, ; dibenzyldiisocyanate, ; Volatile Organic Compounds,			Technische Universität München, TUM	The authors acknowledge funding from the Technical University of Munich (TUM).	Chambergo F.S., Valencia E.Y., Fungal biodiversity to biotechnology, Appl Microbiol Biotechnol., 100, 6, pp. 2567-2577, (2016); Wongsuk T., Pumeesat P., Luplertlop N., Fungal quorum sensing molecules: role in fungal morphogenesis and pathogenicity: quorum sensing in fungi, J Basic Microbiol., 56, 5, pp. 440-447, (2016); Dixon E.F., Hall R.A., Noisy neighbourhoods: quorum sensing in fungal-polymic…	N. Strittmatter; Department of Biosciences, TUM School of Natural Sciences, Technical University of Munich (TUM), Garching, Germany; email: nicole.strittmatter@tum.de		Springer Science and Business Media Deutschland GmbH						16182642		ABCNB	37389599	English	Anal. Bioanal. Chem.	Article	Final	All Open Access; Green Open Access; Hybrid Gold Open Access	Scopus	2-s2.0-85163730867
Duan Z.; Wu Y.; Zhang C.; Niu J.; Zhao J.; Li W.; Li X.	Duan, Zhongfu (58525287200); Wu, Yanfang (58525949400); Zhang, Chengnan (57201799510); Niu, Jialiang (58324774500); Zhao, Jingrong (57221745688); Li, Weiwei (56488643700); Li, Xiuting (58611546200)	58525287200; 58525949400; 57201799510; 58324774500; 57221745688; 56488643700; 58611546200	Comparison of fungal communities and flavour substances in surface and inner layers of fermented grains during stacking fermentation of sauce-flavour baijiu	2023	Journal of Bioscience and Bioengineering	136	4		295	303	8	3	10.1016/j.jbiosc.2023.06.010	https://www.scopus.com/inward/record.uri?eid=2-s2.0-85166959383&doi=10.1016%2fj.jbiosc.2023.06.010&partnerID=40&md5=b4e5441960f557f09a85d039843fde5a	Beijing Advanced Innovation Center for Food Nutrition and Human Health, Beijing Technology and Business University (BTBU), Beijing, 100048, China; School of Food and Health, Beijing Technology and Business University (BTBU), Beijing, 100048, China	Duan Z., Beijing Advanced Innovation Center for Food Nutrition and Human Health, Beijing Technology and Business University (BTBU), Beijing, 100048, China, School of Food and Health, Beijing Technology and Business University (BTBU), Beijing, 100048, China; Wu Y., Beijing Advanced Innovation Center for Food Nutrition and Human Health, Beijing Technology and Business University (BTBU), Beijing, 10…	The stacking fermentation process plays a vital role in the production of sauce-flavour baijiu. The aim of this paper is to elucidate the effects of environmental variables on the fungal communities of different layers of fermented grains (zaopei) during the sixth round of stacking and the changes in volatile flavour substances during this process. The composition of the fungal communities in dif…	Correlation analysis; Different layers; Flavour substances; Fungal community; Sauce-flavour baijiu; Stacking fermentation	Fermentation; Flavoring Agents; Microbiota; Mycobiome; Taste; Fungi; Microorganisms; Process control; flavoring agent; starch; sugar; volatile agent; flavoring agent; Correlation analysis; Different layers; Fermentation process; Flavor substances; Fungal community; Inner layer; Sauce-flavor baijiu; Stacking fermentation; Stackings; Surface layers; alcoholic beverage; Article; carbohydrate analysi…		starch, 9005-25-8, 9005-84-9; Flavoring Agents,			Graduate Innovation Project of School of Food and Health; National Natural Science Foundation of China, NSFC, (31830069); China Postdoctoral Science Foundation, (2022M720310); Beijing Municipal Commission of Education, (KZ202110011016); Beijing Municipal Natural Science Foundation	The authors wish to express their deep gratitude and appreciation for the support obtained from the National Natural Science Foundation of China ( 31830069 ), China Postdoctoral Science Foundation ( 2022M720310 ), the Beijing Municipal Natural Science Foundation & Beijing Municipal Education Commission ( KZ202110011016 ), and the Graduate Innovation Project of School of Food and Health in 2022.	Wang J., Lu C., Xu Q., Li Z., Song Y., Zhou S., Zhang T., Luo X., Bacterial diversity and lactic acid bacteria with high alcohol tolerance in the fermented grains of soy sauce aroma type baijiu in North China, Foods, 11, (2022); Dai Y.J., Tian Z., Meng W., Li Z., Microbial diversity and physicochemical characteristics of the Maotai-flavoured liquor fermentation process, J. Nanosci. Nanotechnol., …	X. Li; Beijing Advanced Innovation Center for Food Nutrition and Human Health, Beijing Technology and Business University (BTBU), Beijing, 100048, China; email: lixt@btbu.edu.cn		Elsevier B.V.						13891723		JBBIF	37544799	English	J. Biosci. Bioeng.	Article	Final		Scopus	2-s2.0-85166959383
Follett P.A.; Czokajlo D.; Max Collignon R.; Cha D.	Follett, Peter A. (7003814460); Czokajlo, Darek (8969450000); Max Collignon, R. (58529055300); Cha, Dong (58528651800)	7003814460; 8969450000; 58529055300; 58528651800	A predator breeding station for augmentative biological control of scolytine crop pests	2023	Biological Control	186		105318				2	10.1016/j.biocontrol.2023.105318	https://www.scopus.com/inward/record.uri?eid=2-s2.0-85167460223&doi=10.1016%2fj.biocontrol.2023.105318&partnerID=40&md5=155cc39801bea9761b5fa65148d1a606	U.S. Department of Agriculture-Agricultural Research Service (USDA-ARS), Daniel K. Inouye U.S. Pacific Basin Agricultural Research Center, Hilo, 96785, HI, United States; Alpha Scents, 360 Sequoia Pkwy, Canby, 97013, OR, United States	Follett P.A., U.S. Department of Agriculture-Agricultural Research Service (USDA-ARS), Daniel K. Inouye U.S. Pacific Basin Agricultural Research Center, Hilo, 96785, HI, United States; Czokajlo D., Alpha Scents, 360 Sequoia Pkwy, Canby, 97013, OR, United States; Max Collignon R., U.S. Department of Agriculture-Agricultural Research Service (USDA-ARS), Daniel K. Inouye U.S. Pacific Basin Agricultu…	The square-necked grain beetle, Cathartus quadricollis (Coleoptera: Silvanidae), is a predator of two significant crop pests in Hawaii: the coffee berry borer, Hypothenemus hampei, in coffee and the tropical nut borer, H. obscurus (Coleoptera: Curculionidae: Scolytinae) in macadamia nut. C. quadricollis is also a stored grain pest and is known to respond to its aggregation pheromone (i.e., quadri…	Cathartus quadricollis; Coffee; Hypothenemus hampei; Hypothenemus obscurus; Macadamia; Pheromone						U.S. Department of Agriculture, USDA	The authors would like to thank Glenn Asmus and Lindsey Hamilton for data collection. Roy Van Driesche made helpful comments on an early draft of the manuscript. Opinions, findings, conclusions, or recommendations expressed in this publication are those of the authors and do not necessarily reflect the views of the USDA. Mention of proprietary products does not constitute endorsement by the USDA.…	Acebes-Doria A., Hamilton L., Follett P.A.; Aristizabal L.T., Bustillo A.E., Arthurs S.P., Integrated pest management of coffee berry borer: strategies from Latin America that could be useful for coffee farmers in Hawaii, Insects, 7, (2016); Baker P., Barrera J.F., Rivas A., Life-history studies of the coffee berry borer (Hypothenemus hampei, Scolytidae) on coffee trees in southern Mexico, J. App…	P.A. Follett; USDA-ARS-DKI USPBARC, Hilo, 64 Nowelo St., 96720, United States; email: peter.follett@usda.gov		Academic Press Inc.						10499644		BCIOE		English	Biol. Control	Article	Final	All Open Access; Hybrid Gold Open Access	Scopus	2-s2.0-85167460223
Gabriel A.; Venâncio C.; Sousa J.P.; Leston S.; Ramos F.; Soares A.M.V.M.; Lopes I.	Gabriel, Antonieta (57223109711); Venâncio, Cátia (57188708957); Sousa, José Paulo (55663757300); Leston, Sara (15728205400); Ramos, Fernando (57206903105); Soares, Amadeu M.V.M. (57653021500); Lopes, Isabel (57200143753)	57223109711; 57188708957; 55663757300; 15728205400; 57206903105; 57653021500; 57200143753	Soil pH influences the toxicity of Basamid® eluates to non-target species of primary consumers	2023	Aquatic Toxicology	264		106726				0	10.1016/j.aquatox.2023.106726	https://www.scopus.com/inward/record.uri?eid=2-s2.0-85173506937&doi=10.1016%2fj.aquatox.2023.106726&partnerID=40&md5=839f4ad6b7b1f2f639c5b109543c54d1	CESAM & Department of Biology, University of Aveiro, Aveiro, 3810-193, Portugal; CFE - Centre for Functional Ecology, Department of Life Sciences, University of Coimbra, Calçada Martim de Freitas, Coimbra, 3000-456, Portugal; REQUIMTE/LAQV - R. D. Manuel II, Apartado, Porto, 55142, Portugal	Gabriel A., CESAM & Department of Biology, University of Aveiro, Aveiro, 3810-193, Portugal; Venâncio C., CESAM & Department of Biology, University of Aveiro, Aveiro, 3810-193, Portugal; Sousa J.P., CFE - Centre for Functional Ecology, Department of Life Sciences, University of Coimbra, Calçada Martim de Freitas, Coimbra, 3000-456, Portugal; Leston S., CFE - Centre for Functional Ecology, Departm…	Basamid® is a fumigant nematicide and fungicide known to break down in several volatile compounds, mainly methyl isothiocyanate (MITC), when in contact with water. Soil abiotic parameters, such as pH, influences this breakdown process, and thus, the toxic effects of Basamid® to aquatic biota. This work studied the influence of soil pH (5.5, 6.5 and 7.5) on the toxicity of eluates (1:4, m:v), obta…	alkalinity; freshwater biota; Fumigant; leachates	Animals; Daphnia; Hydrogen-Ion Concentration; Pesticides; Rotifera; Soil; Water Pollutants, Chemical; antinematodal agent; Basamid; dazomet; unclassified drug; pesticide; alkalinity; biota; fumigant; leachate; pH; soil chemistry; soil pollution; sublethal effect; toxicity; aquatic environment; Article; Brachionus calyciflorus; concentration (parameter); controlled study; Daphnia magna; dilution; …		Pesticides, ; Soil, ; Water Pollutants, Chemical,			Centro de Estudos Ambientais e Marinhos, Universidade de Aveiro, CESAM, (LA/P/0094/2020); Fundação para a Ciência e a Tecnologia, FCT; European Regional Development Fund, ERDF, (PD/BD/135543/2018, UIDB/04004/2020)	Thanks are due to financial supports through national funding by OE and FCT, Foundation for Science and Technology, and FEDER, within the PT2020 Partnership Agreement and Compete 2020, through the individual research grant PD/BD/135543/2018 of Antonieta de Castro Gabriel, financial support to CFE (UIDB/04004/2020) and CESAM ( UIDB/50017/2020+UIDP/50017/2020+LA/P/0094/2020 ).	Allen Y., Calow P., Baird D.J., A mechanistic model of contaminant-induced feeding inhibition in Daphnia magna, Environ Toxicol Chem, 14, pp. 1625-1630, (1995); Standard guide for conducting acute toxicity tests on test materials with fishes, macroinvertebrates, and amphibians, Annual book of ASTM standards, 11, (2002); Baird D.J., Soares A.M.V.M., Girling A., Barber I., Bradley M.C., Calow P., O…	I. Lopes; Departamento de Biologia da Universidade de Aveiro, Aveiro, Campus de Santiago, P-3810-193, Portugal; email: ilopes@ua.pt		Elsevier B.V.						0166445X		AQTOD	37806024	English	Aquat. Toxicol.	Article	Final	All Open Access; Hybrid Gold Open Access	Scopus	2-s2.0-85173506937
Zaid D.S.; Li W.; Yang S.; Li Y.	Zaid, Doaa S. (57445135500); Li, Wenya (58787110600); Yang, Siyu (58839449000); Li, Youguo (37057511200)	57445135500; 58787110600; 58839449000; 37057511200	Identification of bioactive compounds of Bacillus velezensis HNA3 that contribute to its dual effects as plant growth promoter and biocontrol against post-harvested fungi	2023	Microbiology Spectrum	11	6					0	10.1128/spectrum.00519-23	https://www.scopus.com/inward/record.uri?eid=2-s2.0-85181040952&doi=10.1128%2fspectrum.00519-23&partnerID=40&md5=acb29cf8e1c2bfbc775b2f685d48f844	State Key Laboratory of Agricultural Microbiology, Huazhong Agricultural University, Wuhan, China; Desert Research Center, Ain Shams, Egypt	Zaid D.S., State Key Laboratory of Agricultural Microbiology, Huazhong Agricultural University, Wuhan, China, Desert Research Center, Ain Shams, Egypt; Li W., State Key Laboratory of Agricultural Microbiology, Huazhong Agricultural University, Wuhan, China; Yang S., State Key Laboratory of Agricultural Microbiology, Huazhong Agricultural University, Wuhan, China; Li Y., State Key Laboratory of Ag…	Bacillus velezensis HNA3 displayed dual bioactivities as a plant growth promoter and a biocontrol agent against five isolated post-harvest phytopathogens: Alternaria alternata, Cladosporium cladosporioides, Penicillium expansum, Monilinia fructicola, and Fusarium oxysporum. Moreover, the volatile organic compounds (VOCs) emitted by HNA3 exhibited remarkable efficacy, achieving 100% fungal inhibit…	Bacillus velezensis HNA3; fatty acid methyl ester (FAME); gas chromatography-mass spectrometry (GC-MS); gene expression (RT-qPCR); post-harvested phytopathogen; volatile and semi-volatile organic compounds (VOCs)	antifungal agent; arachidic acid; elaidic acid; fatty acid ester; heptadecanoic acid; indoleacetic acid; internal transcribed spacer; mycotoxin; myristic acid; phenol,2,4 bis(1,1 dimethylethyl) drug; phthalic acid; RNA 16S; serotonin; unclassified drug; volatile organic compound; Alternaria alternata; antifungal activity; Article; Bacillus velezensis; bacterial growth; bioinformatics; biological …		arachidic acid, 506-30-9; elaidic acid, 112-79-8; heptadecanoic acid, 506-12-7; indoleacetic acid, 32536-43-9, 87-51-4; myristic acid, 1715-79-3, 544-63-8; phthalic acid, 88-99-3; serotonin, 50-67-9			Key Research and Development Program of Hubei Hongshan Laboratory, (2021hszd015); Guangxi Key Research and Development Program, (2022BBA0037)	The Key Research and Development Program of Hubei Hongshan Laboratory provided funding for this project (grant no. 2021hszd015) and the Key Research and Development Program of Hubei Province (grant no. 2022BBA0037).	Shah A, Nazari M, Antar M, Msimbira LA, Naamala J, Lyu D, Rabileh M, Zajonc J, Smith DL., PGPR in agriculture: a sustainable approach to increasing climate change resilience, Front Sustain Food Syst, 5, (2021); Vagsholm I, Arzoomand NS, Boqvist S., Food security, safety, and sustainability—getting the trade-offs right, Front Sustain Food Syst, 4, (2020); Nicolopoulou-Stamati P, Maipas S, Kotampas…	Y. Li; State Key Laboratory of Agricultural Microbiology, Huazhong Agricultural University, Wuhan, China; email: youguoli@mail.hzau.edu.cn		American Society for Microbiology						21650497				English	Microbiol. Spectr.	Article	Final	All Open Access; Gold Open Access	Scopus	2-s2.0-85181040952
Masagué S.; Fernández P.C.; Devescovi F.; Segura D.F.; De La Vega G.J.; Corley J.C.; Villacide J.M.; Martínez A.S.	Masagué, Santiago (57192640538); Fernández, Patricia C. (15834765900); Devescovi, Francisco (55555950000); Segura, Diego F. (7003631985); De La Vega, Gerardo J. (6603361991); Corley, Juan C. (7006108487); Villacide, José M. (23006473200); Martínez, Andrés S. (23389557100)	57192640538; 15834765900; 55555950000; 7003631985; 6603361991; 7006108487; 23006473200; 23389557100	Oviposition substrate location by the invasive woodwasp Sirex noctilio: the combined effect of chemical cues emitted by its obligate symbiont Amylostereum areolatum and different host-tree species	2023	Pest Management Science	79	10		3959	3969	10	0	10.1002/ps.7596	https://www.scopus.com/inward/record.uri?eid=2-s2.0-85162673095&doi=10.1002%2fps.7596&partnerID=40&md5=dc1b90014bfcc7c9280809ada37e16cb	Grupo de Ecología de Poblaciones de Insectos, Instituto de Investigaciones Forestales y Agropecuarias, Bariloche (INTA-CONICET), Río Negro, Argentina; Facultad de Agronomía, Universidad de Buenos Aires, Buenos Aires, Argentina; Consejo Nacional de Investigaciones Científicas y Técnicas (CONICET), Buenos Aires, Argentina; Instituto de Genética ‘Ewald A. Favret’ (INTA) – Grupo Vinculado al Institut…	Masagué S., Grupo de Ecología de Poblaciones de Insectos, Instituto de Investigaciones Forestales y Agropecuarias, Bariloche (INTA-CONICET), Río Negro, Argentina; Fernández P.C., Facultad de Agronomía, Universidad de Buenos Aires, Buenos Aires, Argentina, Consejo Nacional de Investigaciones Científicas y Técnicas (CONICET), Buenos Aires, Argentina; Devescovi F., Instituto de Genética ‘Ewald A. Fa…	BACKGROUND: Sirex noctilio is an invasive forest wasp that affects pines and can result in severe economic losses. The use of semiochemicals offers an opportunity to develop sensitive and specific capturing systems to mitigatenegative impacts. Previous research showed that female S. noctilio would use volatiles emitted by its fungal symbiont, Amylostereum areolatum, but little is known about how …	background odours; chemical ecology; pest management; resource indicating odours (RIOs); semiochemicals	Amylostereum areolatum; Animals; Cues; Female; Oviposition; Pinus; Symbiosis; Trees; Wasps; Air; Niger [West Africa]; chemical cue; chemical ecology; host-symbiont interaction; invasive species; odor; oviposition; pest control; pine; semiochemical; substrate; wasp; animal; association; egg laying; female; physiology; pine; symbiosis; tree; wasp					Agencia de Producción del Neuquén; Fabián Jaque; INTA-Bariloche; PUE-IFAB; Consejo Nacional de Investigaciones Científicas y Técnicas, CONICET; Agencia Nacional de Promoción Científica y Tecnológica, ANPCyT, (PD‐I600, PE‐I033, PE‐I074); Instituto Nacional de Tecnología Agropecuaria, INTA	Funding text 1: This work was supported by the following grants: PICT Startup 2015‐3864, (Agencia Nacional para la Promoción Científica y Tecnológica, Argentina), PE‐I074, PE‐I033 and PD‐I600 (Instituto Nacional de Tecnología Agropecuaria) and PUE‐IFAB (Consejo Nacional de Investigaciones Científicas y Técnicas, Argentina). The authors would like to thank Nestor Guerrero (Agencia de Producción de…	Schiff N.M., Guide to the Siricid Woodwasps of North America, (2006); Sun X., Xu Q., Luo Y., A maximum entropy model predicts the potential geographic distribution of Sirex noctilio, Forests, 11, (2020); Spradbery J.P., Kirk A.A., Aspects of the ecology of siricid woodwasps (Hymenoptera: Siricidae) in Europe, North Africa and Turkey with special reference to the biological control of Sirex noctil…	S. Masagué; Grupo de Ecología de Poblaciones de Insectos, Instituto de Investigaciones Forestales y Agropecuarias, Bariloche (INTA-CONICET), Río Negro, Argentina; email: santiagomasague@gmail.com		John Wiley and Sons Ltd						1526498X		PMSCF	37273195	English	Pest Manage. Sci.	Article	Final		Scopus	2-s2.0-85162673095
Zhang X.; Li G.; Zhang Z.; Tian S.	Zhang, Xiaokang (57208500114); Li, Guangjin (57192706742); Zhang, Zhanquan (56068734000); Tian, Shiping (55767200800)	57208500114; 57192706742; 56068734000; 55767200800	3-Octanol controls gray mold on postharvest fruit by inducing autophagy of Botrytis cinerea	2023	Postharvest Biology and Technology	205		112525				2	10.1016/j.postharvbio.2023.112525	https://www.scopus.com/inward/record.uri?eid=2-s2.0-85167400877&doi=10.1016%2fj.postharvbio.2023.112525&partnerID=40&md5=db7c3c3c6dac84107bbbbe86573ead2a	Key Laboratory of Plant Resources, Institute of Botany, Chinese Academy of Sciences, Beijing, 100093, China; University of Chinese Academy of Sciences, Beijing, 100049, China	Zhang X., Key Laboratory of Plant Resources, Institute of Botany, Chinese Academy of Sciences, Beijing, 100093, China, University of Chinese Academy of Sciences, Beijing, 100049, China; Li G., Key Laboratory of Plant Resources, Institute of Botany, Chinese Academy of Sciences, Beijing, 100093, China, University of Chinese Academy of Sciences, Beijing, 100049, China; Zhang Z., Key Laboratory of Pl…	Gray mold caused by Botrytis cinerea is a devastating postharvest disease, resulting in severe fruit decay and enormous economic loss. Volatile secondary metabolites produced by plants or microorganisms are potential resources for developing fungicide alternatives. Here, we explored the antifungal activity of 3-octanol, a safe fungal volatile secondary metabolite, against B. cinerea. 3-Octanol ex…	3-Octanol; Antifugal activity; Autophagy; Botrytis cinerea; Postharvest fruit; Volatile metabolites						National Natural Science Foundation of China, NSFC, (31930086, 32172642); National Key Research and Development Program of China, NKRDPC, (2021YFD2100505)	This study was supported by the National Natural Science Foundation of China ( 31930086 , 32172642 ) and the National Key R&D Program of China ( 2021YFD2100505 ).	Additives J.E.C., (1999); Api A.M., Belsito D., Biserta S., Botelho D., Bruze M., Burton G.A., Buschmann J., Cancellieri M.A., Dagli M.L., Date M., Dekant W., Deodhar C., Fryer A.D., Gadhia S., Jones L., Joshi K., Kumar M., Lapczynski A., Lavelle M., Lee I., Liebler D.C., Moustakas H., Na M., Penning T.M., Ritacco G., Romine J., Sadekar N., Schultz T.W., Selechnik D., Siddiqi F., Sipes I.G., Sull…	S. Tian; Key Laboratory of Plant Resources, Institute of Botany, Chinese Academy of Sciences, Beijing, 100093, China; email: tsp@ibcas.ac.cn		Elsevier B.V.						09255214		PBTEE		English	Postharvest Biol. Technol.	Article	Final		Scopus	2-s2.0-85167400877
Zboray K.; Toth A.V.; Miskolczi T.D.; Pesti K.; Casanova E.; Kreidl E.; Mike A.; Szenes Á.; Sági L.; Lukacs P.	Zboray, Katalin (40762663400); Toth, Adam V. (57221802367); Miskolczi, Tímea D. (58289884000); Pesti, Krisztina (56039516800); Casanova, Emilio (7004171759); Kreidl, Emanuel (35083693700); Mike, Arpad (6701610342); Szenes, Áron (58288871300); Sági, László (6603542818); Lukacs, Peter (36061004500)	40762663400; 57221802367; 58289884000; 56039516800; 7004171759; 35083693700; 6701610342; 58288871300; 6603542818; 36061004500	High-throughput ligand profile characterization in novel cell lines expressing seven heterologous insect olfactory receptors for the detection of volatile plant biomarkers	2023	Scientific Reports	13	1	21757				0	10.1038/s41598-023-47455-4	https://www.scopus.com/inward/record.uri?eid=2-s2.0-85179359926&doi=10.1038%2fs41598-023-47455-4&partnerID=40&md5=200b3273ab41216ce522b8841251c3cf	Plant Protection Institute, Centre for Agricultural Research, Martonvásár, Hungary; TetraLab Ltd., Budapest, Hungary; Department of Biochemistry, Eötvös Loránd University, Budapest, Hungary; Department of Pharmacology, Center of Physiology and Pharmacology, Comprehensive Cancer Center, Medical University of Vienna, Vienna, Austria; Department of Pathology, University of Veterinary Medicine, Budap…	Zboray K., Plant Protection Institute, Centre for Agricultural Research, Martonvásár, Hungary, TetraLab Ltd., Budapest, Hungary; Toth A.V., Plant Protection Institute, Centre for Agricultural Research, Martonvásár, Hungary, Department of Biochemistry, Eötvös Loránd University, Budapest, Hungary; Miskolczi T.D., Plant Protection Institute, Centre for Agricultural Research, Martonvásár, Hungary, De…	Agriculturally important crop plants emit a multitude of volatile organic compounds (VOCs), which are excellent indicators of their health status and their interactions with pathogens and pests. In this study, we have developed a novel cellular olfactory panel for detecting fungal pathogen-related VOCs we had identified in the field, as well as during controlled inoculations of several crop plant…		Animals; Biomarkers; Drosophila; HEK293 Cells; Humans; Insecta; Ligands; Olfactory Receptor Neurons; Receptors, Odorant; Volatile Organic Compounds; biological marker; ligand; volatile organic compound; animal; chemistry; Drosophila; HEK293S cell line; human; insect; metabolism; olfactory receptor; olfactory receptor neuron		Biomarkers, ; Ligands, ; Receptors, Odorant, ; Volatile Organic Compounds,			City of Vienna Fund; ELKH Research Centre for Natural Sciences; Economic Development and Innovation Operational Program, (GINOP-2.3.2-15-2016-00051); Cancer Research UK, CRUK; Austrian Science Fund, FWF, (DOC59-B33, P 32900, P 33430); Hungarian Scientific Research Fund, OTKA, (PD 143055)	Funding text 1: This work was supported by the Economic Development and Innovation Operational Program (Grant No. GINOP-2.3.2-15-2016-00051) (K.Z., A.V.T., T.M., Á.S., K.P., AM, L.S., P.L.), the Hungarian Scientific Research fund (PD 143055), the Austrian Science Fund (FWF) Doc Fund DOC59-B33 (E.C.), the FWF standalone grants P 33430 and P 32900 (E.C.), and by the City of Vienna Fund for innovati…	Glatz R., Bailey-Hill K., Mimicking nature’s noses: From receptor deorphaning to olfactory biosensing, Prog. Neurobiol., 93, pp. 270-296, (2011); Wilson A.D., Recent progress in the design and clinical development of electronic-nose technologies, Nanobiosens. Dis. Diagn., 5, pp. 15-27, (2016); Kato A., Touhara K., Mammalian olfactory receptors: Pharmacology, G protein coupling and desensitization…	P. Lukacs; Plant Protection Institute, Centre for Agricultural Research, Martonvásár, Hungary; email: lukacs.peter@atk.hu		Nature Research						20452322			38066004	English	Sci. Rep.	Article	Final	All Open Access; Gold Open Access	Scopus	2-s2.0-85179359926
Shamsudin S.; Kamaludin N.F.; Sazali N.M.; Awang N.; Ithnin A.	Shamsudin, Syazawani (57221621025); Kamaludin, Nurul Farahana (37110850100); Sazali, Nur Mariam (58779011300); Awang, Normah (8226755800); Ithnin, Anuar (45761111700)	57221621025; 37110850100; 58779011300; 8226755800; 45761111700	Indoor Air Quality Assessment in the Office of the Transformer Manufacturing Factory in Selangor, Malaysia	2023	Malaysian Journal of Medicine and Health Sciences	19	5		24	31	7	0	10.47836/MJMHS.19.5.5	https://www.scopus.com/inward/record.uri?eid=2-s2.0-85180597457&doi=10.47836%2fMJMHS.19.5.5&partnerID=40&md5=350ac173577c4ce59984e34fe0129fed	Centre for Toxicology and Health Risk Studies, Faculty of Health Sciences, Universiti Kebangsaan Malaysia, Jalan Raja Muda Abdul Aziz, Kuala Lumpur, 50300, Malaysia; Centre for Community Health Studies (ReaCH), Faculty of Health Sciences, Universiti Kebangsaan Malaysia, Jalan Raja Muda Abdul Aziz, Kuala Lumpur, 50300, Malaysia	Shamsudin S., Centre for Toxicology and Health Risk Studies, Faculty of Health Sciences, Universiti Kebangsaan Malaysia, Jalan Raja Muda Abdul Aziz, Kuala Lumpur, 50300, Malaysia; Kamaludin N.F., Centre for Toxicology and Health Risk Studies, Faculty of Health Sciences, Universiti Kebangsaan Malaysia, Jalan Raja Muda Abdul Aziz, Kuala Lumpur, 50300, Malaysia; Sazali N.M., Centre for Toxicology an…	Introduction: As humans spend 90% of their time inside, indoor air quality (IAQ) is critical for occupant health. The primary concern associated with low IAQ is its impact on employees’ health, comfort, and productivity. In accordance with the Industry Code of Practice on Indoor Air Quality 2010 (ICOP IAQ 2010), a ten-parameter assessment was conducted in the office of the transformer manufacturi…	air pollutants; ICOP IAQ; Indoor air quality; office; transformer						Universiti Kebangsaan Malaysia, UKM, (GUP-2018-063)	This research was supported by Universiti Kebangsaan Malaysia, under the University Research Grant (GUP-2018-063). We would like to thank the management and employees of the transformer manufacturing factory for their willingness to participate in this study.	Malaysian Standard MS 1722:2011: Occupational Safety and Health (OSH) Management System-Requirements (First Revision), (2011); Wang M, Li L, Hou C, Guo X, Fu H., Building and Health: Mapping the knowledge development of sick building syndrome, Buidlings, 12, 3, (2022); Industry Code of Practice on Indoor Air Quality, (2010); An introduction to indoor air quality, (2016); Mustafa S, Ansari MA, Mur…	N.F. Kamaludin; Centre for Toxicology and Health Risk Studies, Faculty of Health Sciences, Universiti Kebangsaan Malaysia, Jalan Raja Muda Abdul Aziz, Kuala Lumpur, 50300, Malaysia; email: nurulfarahana@ukm.edu.my		Universiti Putra Malaysia Press						16758544				English	Malays. J. Med. Health Sci.	Article	Final	All Open Access; Bronze Open Access	Scopus	2-s2.0-85180597457
Ma Y.; Peng S.; Mi L.; Li M.; Jiang Z.; Wang J.	Ma, Yuwen (57863663900); Peng, Shuai (57195435217); Mi, Lan (57109971000); Li, Min (57188867477); Jiang, Zhanzhan (58055291000); Wang, Jing (37762238900)	57863663900; 57195435217; 57109971000; 57188867477; 58055291000; 37762238900	Correlation between fungi and volatile compounds during different fermentation modes at the industrial scale of Merlot wines	2023	Food Research International	174		113638				0	10.1016/j.foodres.2023.113638	https://www.scopus.com/inward/record.uri?eid=2-s2.0-85176502269&doi=10.1016%2fj.foodres.2023.113638&partnerID=40&md5=742162d7e5e2e0afc3917061e5a5e33c	College of Food Science and Engineering, Gansu Agricultural University, Lanzhou, 730070, China; Gansu Key Laboratory of Viticulture and Enology, Lanzhou, 730070, China	Ma Y., College of Food Science and Engineering, Gansu Agricultural University, Lanzhou, 730070, China, Gansu Key Laboratory of Viticulture and Enology, Lanzhou, 730070, China; Peng S., College of Food Science and Engineering, Gansu Agricultural University, Lanzhou, 730070, China, Gansu Key Laboratory of Viticulture and Enology, Lanzhou, 730070, China; Mi L., College of Food Science and Engineerin…	Elucidation of the relationship between fungal community development and dynamic changes in volatile components during fermentation is of great significance in controlling wine production. However, such studies on an industrial scale are rarely reported. In this study, fungal community succession during spontaneous fermentation (SPF) and inoculation fermentation (INF) of Merlot wine was monitored…	Correlational analysis; Culture-dependent method; Fungal community; High throughput sequencing; Spontaneous fermentation; Volatile compounds	Fermentation; Gas Chromatography-Mass Spectrometry; Pichia kluyveri; Saccharomyces cerevisiae; Saccharomycetales; Wine; Fungi; Gas chromatography; Mass spectrometry; Sulfur dioxide; Volatile organic compounds; Wine; Community development; Community dynamics; Correlational analysis; Culture-dependent method; Fungal community; High-throughput sequencing; Industrial scale; Non-Saccharomyces; Spontan…					Huangtai Winery; Key R&D Projects in Gansu Province, (2023CYZC-53, 20YF8NA132)	Funding text 1: This work was funded by the Key R&D Projects in Gansu Province (20YF8NA132) and the 2023 Gansu Provincial Department of Education Industrial Support Programme for Higher Education Institutions Project (2023CYZC-53). The authors would like to thank Huangtai Winery (Wuwei City, Gansu Province, China) for providing the grape must raw material used in this study.; Funding text 2: This…	Akhoon B.A., Gupta S.K., Dhar M.K., Dissecting the genome, secretome, and effectome repertoires of Monilinia spp.: The causal agent of brown rot disease: A comparative analysis, Postharvest Biology and Technology, 195, (2023); Bagheri B., Bauer F.F., Setati M.E., The impact of Saccharomyces cerevisiae on a wine yeast consortium in natural and inoculated fermentations, Frontiers in Microbiology, 8…	J. Wang; College of Food Science and Engineering, Gansu Agricultural University, Lanzhou, 730070, China; email: wangjing@gsau.edu.cn		Elsevier Ltd						09639969		FORIE	37981360	English	Food Res. Int.	Article	Final		Scopus	2-s2.0-85176502269
Ben Ghozlen H.; Mangelinckx S.; Werbrouck S.P.O.	Ben Ghozlen, Hajer (58686096900); Mangelinckx, Sven (6506430530); Werbrouck, Stefaan P.O. (6602439110)	58686096900; 6506430530; 6602439110	Mycorrhizal and pathogenic fungi as bio-elicitors for in vitro production of natural stilbenes in callus and cell suspension cultures of peanut (Arachis hypogaea L.)	2023	Process Biochemistry	135			1	11	10	0	10.1016/j.procbio.2023.11.001	https://www.scopus.com/inward/record.uri?eid=2-s2.0-85176134383&doi=10.1016%2fj.procbio.2023.11.001&partnerID=40&md5=e37d4940107ea4a359d3835c21050c7f	Laboratory for Applied In Vitro Plant Biotechnology, Department of Plants and Crops, Faculty of Bioscience Engineering, Ghent University, Valentin Vaerwyckweg 1, Ghent, B-9000, Belgium; SynBioC, Department of Green Chemistry and Technology, Faculty of Bioscience Engineering, Ghent University, Coupure Links 653, Ghent, B-9000, Belgium	Ben Ghozlen H., Laboratory for Applied In Vitro Plant Biotechnology, Department of Plants and Crops, Faculty of Bioscience Engineering, Ghent University, Valentin Vaerwyckweg 1, Ghent, B-9000, Belgium, SynBioC, Department of Green Chemistry and Technology, Faculty of Bioscience Engineering, Ghent University, Coupure Links 653, Ghent, B-9000, Belgium; Mangelinckx S., SynBioC, Department of Green C…	Stilbenes, including resveratrol, are prominent bioactive compounds in peanuts widely recognized for their health benefits. However, limited research has focused on the production of resveratrol and its derivatives piceatannol and piceid from Arachis hypogaea. This research aims to study the production of these stilbenes using in vitro systems. Callus cultures have been established but only limit…	Arachis hypogaea; Callus culture; Cell suspension; Fungal elicitation; Piceid; Resveratrol	Cell culture; Enzyme activity; Fungi; Principal component analysis; Arachis hypogaea; Callus cultures; Cell Suspension; Cell suspension cultures; Culture filtrate; Fungal elicitation; In-vitro; Mycorrhizal fungus; Piceatannol; Piceid; Resveratrol							Qayyum Z., Noureen F., Khan M., Khan M., Haider G., Munir F., Gul A., Amir R., Identification and expression analysis of stilbene synthase genes in Arachis hypogaea in response to methyl jasmonate and salicylic acid induction, Plants, 11, 13, (2022); Koo H.B., Hwang H.S., Han J.Y., Cheong E.J., Kwon Y.S., Choi Y.E., Enhanced production of pinosylvin stilbene with aging of Pinus strobus callus and…	H. Ben Ghozlen; Gent, Coupure links 653, B-9000, Belgium; email: Hajer.Benghozlen@ugent.be		Elsevier Ltd						13595113		PBCHE		English	Process Biochem.	Article	Final		Scopus	2-s2.0-85176134383
Nguyen L.T.; Hoang G.L.; Tran U.N.; Mai T.V.; Nguyen H.D.; Huynh L.K.	Nguyen, Loc T. (58204486200); Hoang, Gia-Huy L. (58678374600); Tran, Uyen N.-P. (58578591700); Mai, Tam V.-T. (55992026600); Nguyen, Huy D. (57205267434); Huynh, Lam K. (12040244000)	58204486200; 58678374600; 58578591700; 55992026600; 57205267434; 12040244000	Mechanistic and Kinetic Insights into OH-Initiated Atmospheric Oxidation of Hymexazol: A Computational Study	2023	Environmental Science and Technology	57	40		15138	15152	14	1	10.1021/acs.est.2c03095	https://www.scopus.com/inward/record.uri?eid=2-s2.0-85175584943&doi=10.1021%2facs.est.2c03095&partnerID=40&md5=cdca67c4ba41e77ab10794a5282517b8	Vietnam National University, Ho Chi Minh City, Quarter 6, Linh Trung Ward, Thu Duc City, Ho Chi Minh City, 700000, Viet Nam; School of Chemical and Environmental Engineering, International University, Quarter 6, Linh Trung Ward, Thu Duc City, Ho Chi Minh City, 700000, Viet Nam; Molecular Science and Nano-Materials Lab, Institute for Computational Science and Technology, SBI Building, Quang Trung …	Nguyen L.T., Vietnam National University, Ho Chi Minh City, Quarter 6, Linh Trung Ward, Thu Duc City, Ho Chi Minh City, 700000, Viet Nam, School of Chemical and Environmental Engineering, International University, Quarter 6, Linh Trung Ward, Thu Duc City, Ho Chi Minh City, 700000, Viet Nam; Hoang G.L., Vietnam National University, Ho Chi Minh City, Quarter 6, Linh Trung Ward, Thu Duc City, Ho Chi…	Hymexazol is a volatile fungicide widely used in agriculture, causing its abundance in the atmosphere; thus, its atmospheric fate and conversion are of great importance when assessing its environmental impacts. Herein, we report a theoretical kinetic mechanism for the oxidation of hymexazol by OH radicals, as well as the subsequent reactions of its main products with O2 and then with NO by using …	atmospheric oxidation; hymexazol; kinetic mechanism; OH; POP	Atmosphere; Kinetics; Oxidation-Reduction; Environmental impact; Kinetic parameters; Kinetic theory; Oxidation; Potential energy; Quantum chemistry; Rate constants; Reaction intermediates; fungicide; hydroxyl radical; hymexazol; nitrogen dioxide; oxygen; unclassified drug; hymexazol; Atmospheric fates; Atmospheric oxidation; Computational studies; Hymexazol; Kinetics mechanism; Mechanistics; OH; …		hydroxyl radical, 3352-57-6; nitrogen dioxide, 10102-44-0; oxygen, 7782-44-7; hymexazol,			Vietnam National University HoChiMinh City, (562-2023-28-01); Arab International University, AIU; Trường Đại học Duy Tân, DTU	Computing resources provided by International University, VNU-HCM and Duy Tan University are gratefully acknowledged. This research was funded by Vietnam National University HoChiMinh City (VNU-HCM) under grant number 562-2023-28-01. We also truly appreciate the insightful comments/suggestions of the anonymous reviewers, significantly improving the quality of this work.	Alavanja M.C.R., Introduction: pesticides use and exposure extensive worldwide, Rev. Environ. Health, 24, pp. 303-309, (2009); Cooper J., Dobson H., The benefits of pesticides to mankind and the environment, Crop Protect., 26, pp. 1337-1348, (2007); van den Berg F., Kubiak R., Benjey W.G., Majewski M.S., Yates S.R., Reeves G.L., Smelt J.H., van der Linden A.M.A., Emission of pesticides into the a…	L.K. Huynh; Vietnam National University, Ho Chi Minh City, Ho Chi Minh City, Quarter 6, Linh Trung Ward, Thu Duc City, 700000, Viet Nam; email: lamhuynh.us@gmail.com		American Chemical Society						0013936X		ESTHA	37782022	English	Environ. Sci. Technol.	Article	Final		Scopus	2-s2.0-85175584943
Probst M.; Telagathoti A.; Siewert B.; Khomenko I.; Betta E.; Biasioli F.; Peintner U.	Probst, Maraike (55773411300); Telagathoti, Anusha (57221701034); Siewert, Bianka (37110156200); Khomenko, Iuliia (56194397800); Betta, Emanuela (52563251100); Biasioli, Franco (6603401125); Peintner, Ursula (6701553166)	55773411300; 57221701034; 37110156200; 56194397800; 52563251100; 6603401125; 6701553166	Co-cultivation of Mortierellaceae with Pseudomonas helmanticensis affects both their growth and volatilome	2023	Scientific Reports	13	1	2213				2	10.1038/s41598-023-29134-6	https://www.scopus.com/inward/record.uri?eid=2-s2.0-85147618429&doi=10.1038%2fs41598-023-29134-6&partnerID=40&md5=3515347f5612c26cb55a979533768b62	Department of Microbiology, Universität Innsbruck, Technikerstrasse 25, Innsbruck, 6020, Austria; Institute of Pharmacy, Center for Chemistry and Biomedicine, Center for Molecular Biosciences Innsbruck (CMBI), Universität Innsbruck, Innrain 80 - 82/IV, Innsbruck, 6020, Austria; Research and Innovation Centre, Fondazione Edmund Mach, Via Edmund Mach 1, San Michele all’Adige, 38010, Italy	Probst M., Department of Microbiology, Universität Innsbruck, Technikerstrasse 25, Innsbruck, 6020, Austria; Telagathoti A., Department of Microbiology, Universität Innsbruck, Technikerstrasse 25, Innsbruck, 6020, Austria; Siewert B., Institute of Pharmacy, Center for Chemistry and Biomedicine, Center for Molecular Biosciences Innsbruck (CMBI), Universität Innsbruck, Innrain 80 - 82/IV, Innsbruck…	Volatile organic compounds (VOCs) might mediate microbial interactions, especially in spatially structured environments, such as soil. However, the variety and specificity of VOC production are poorly understood. Here, we studied 25 Mortierellaceae strains belonging to the genera Linnemannia and Entomortierella in both pure and co-culture with Pseudomonas helmanticensis under laboratory condition…		Fungi; Gas Chromatography-Mass Spectrometry; Protons; Volatile Organic Compounds; proton; volatile organic compound; fungus; mass fragmentography; procedures		proton, 12408-02-5, 12586-59-3; Protons, ; Volatile Organic Compounds,			Land Tirol; MICINSNOW, (P31038); Austrian Science Fund, FWF	This study was financed by the FWF and by the Land Tirol (project Microbial Interactions in Snow-covered soil MICINSNOW- P31038).	Haq I.U., Zhang M., Yang P., Van Elsas J.D., The interactions of bacteria with fungi in soil: Emerging concepts, Adv. Appl. Microbiol., 89, pp. 185-215, (2014); Deveau A., Bonito G., Uehling J., Bacterial-fungal interactions: Ecology, mechanisms and challenges, FEMS Microbiol. Rev., 42, pp. 335-352, (2018); Bonfante P., Desiro A., Who lives in a fungus? The diversity, origins and functions of fun…	M. Probst; Department of Microbiology, Universität Innsbruck, Innsbruck, Technikerstrasse 25, 6020, Austria; email: probst.maraike@gmail.com		Nature Research						20452322			36750680	English	Sci. Rep.	Article	Final	All Open Access; Gold Open Access; Green Open Access	Scopus	2-s2.0-85147618429
Szabados M.; Magyar D.; Tischner Z.; Szigeti T.	Szabados, Máté (57222035951); Magyar, Donát (55905497900); Tischner, Zsófia (57194569225); Szigeti, Tamás (55222173600)	57222035951; 55905497900; 57194569225; 55222173600	Indoor air quality in Hungarian passive houses	2023	Atmospheric Environment	307		119857				3	10.1016/j.atmosenv.2023.119857	https://www.scopus.com/inward/record.uri?eid=2-s2.0-85159904546&doi=10.1016%2fj.atmosenv.2023.119857&partnerID=40&md5=a314f7d7328a3e2665a6fbe207d93939	National Public Health Center, Albert Flórián út 2-6., Budapest, 1097, Hungary; Doctoral School of Environmental Sciences, Eötvös Loránd University, Pázmány Péter stny. 1/A., Budapest, 1117, Hungary; Department of Environmental Safety, Institute of Aquaculture and Environmental Safety, Hungarian University of Agriculture and Life Sciences, Gödöllő, 2100, Hungary	Szabados M., National Public Health Center, Albert Flórián út 2-6., Budapest, 1097, Hungary, Doctoral School of Environmental Sciences, Eötvös Loránd University, Pázmány Péter stny. 1/A., Budapest, 1117, Hungary; Magyar D., National Public Health Center, Albert Flórián út 2-6., Budapest, 1097, Hungary; Tischner Z., Department of Environmental Safety, Institute of Aquaculture and Environmental Saf…	The indoor air quality (IAQ) was investigated in 15 Passive Houses in the heating and non-heating seasons between 2019 and 2021 in Hungary. The concentrations of volatile organic compounds (VOCs), aldehydes, ozone, nitrogen dioxide, PM2.5 mass, carbon dioxide, bacteria, fungi, and pollen were measured together with the monitoring of temperature, relative humidity and air change rate (ACR). The IA…	Dwelling; Energy-efficient building; Indoor air quality; Passive house; Seasonal variation	Hungary; Air quality; Bacteria; Benzene; Carbon dioxide; Carbon monoxide; Energy efficiency; Fungi; Houses; Indoor air pollution; Monoterpenes; Nitrogen oxides; Ozone; Risk assessment; Ventilation; acetaldehyde; aldehyde; benzene; carbon dioxide; limonene; nitrogen dioxide; ozone; pinene; trichloroethylene; volatile organic compound; Air changes; Dwelling; Energy efficient building; Heating seaso…		acetaldehyde, 75-07-0; benzene, 71-43-2; carbon dioxide, 124-38-9, 58561-67-4; limonene, 138-86-3, 5989-27-5; nitrogen dioxide, 10102-44-0; ozone, 10028-15-6; pinene, 80-56-8; trichloroethylene, 79-01-6					ASHRAE Handbook: HVAC Systems and Equipment (SI), (2020); ASHRAE Position Document on Indoor Carbon Dioxide. Peachtree Corners, (2022); Bastl K., Bastl M., Berger U., Weber M., Air and surface soil samples – two different pairs of shoes? Comparing the pollen spectrum on different days of the pollen season, Grana, pp. 1-12, (2019); Bastl K., Berger U., Kmenta M., Ten questions about pollen and sym…	T. Szigeti; Tamás Szigeti at National Public Health Center, Hungary; email: szigeti.tamas@nnk.gov.hu		Elsevier Ltd						13522310		AENVE		English	Atmos. Environ.	Article	Final	All Open Access; Hybrid Gold Open Access	Scopus	2-s2.0-85159904546
Qaderi S.; Safaie N.	Qaderi, Sirvan (58148239400); Safaie, Naser (57203098638)	58148239400; 57203098638	Endophytic fungi-based wettable powder formulation for Rhizoctonia solani AG-4 biocontrol	2023	Plant and Soil	488	1-2		485	501	16	0	10.1007/s11104-023-05987-8	https://www.scopus.com/inward/record.uri?eid=2-s2.0-85150468681&doi=10.1007%2fs11104-023-05987-8&partnerID=40&md5=8c3f18f773a0da7bcc30c477ee5ff256	Department of Plant Pathology, Faculty of Agriculture, Tarbiat Modares University, Tehran, Iran	Qaderi S., Department of Plant Pathology, Faculty of Agriculture, Tarbiat Modares University, Tehran, Iran; Safaie N., Department of Plant Pathology, Faculty of Agriculture, Tarbiat Modares University, Tehran, Iran	Aims: Despite acceptance of beneficial microorganisms as disease management tools, they seldom offered admirable results due to their instability. Here we aimed to develop cost-effective formulations that would enhance the reliability of beneficial microorganism. Methods: Experiments were conducted to determine biocontrol effect of two endophyte fungi including Aspergillus sp. and Penicillium sp.…	Aspergillus; Biofertilizer; Bioformulation; Penicillium; Soil-borne; Symbiosis	antibiotics; biocontrol agent; cellulose; endophyte; fungus; growth rate; pathogen; photosynthesis; soilborne disease					Tarbiat Modares University, TMU	The authors acknowledge the funding and supporting of this project by Tarbiat Modares University, Tehran, Iran. We appreciate the assistance from Dr. Ali Mokhtassi-bidgoli, Dr. Siamak Farhadi and Hanifeh Karimi.	Abadias M., Teixido N., Usall J., Solsona C., Vinas I., Survival of the postharvest biocontrol yeast Candida sake CPA-1 after dehydration by spray-drying, Biocontrol Sci Technol, 15, 8, pp. 835-846, (2005); Abbas H., Zablotowicz R., Horn B., Phillips N., Johnson B., Jin X., Abel C., Comparison of major biocontrol strains of non-aflatoxigenic Aspergillus flavus for the reduction of aflatoxins and …	S. Qaderi; Department of Plant Pathology, Faculty of Agriculture, Tarbiat Modares University, Tehran, Iran; email: sirvan.qaderi@outlook.com		Springer Science and Business Media Deutschland GmbH						0032079X		PLSOA		English	Plant Soil	Article	Final		Scopus	2-s2.0-85150468681
Ponce M.A.; Sierra P.; Maille J.M.; Kim T.N.; Scully E.D.; Morrison W.R., III	Ponce, Marco A. (57223406164); Sierra, Petra (58184400300); Maille, Jacqueline M. (57219769596); Kim, Tania N. (52363953900); Scully, Erin D. (55177982500); Morrison, William R. (41661933500)	57223406164; 58184400300; 57219769596; 52363953900; 55177982500; 41661933500	Attraction, mobility, and preference by Lasioderma serricorne (Coleoptera: Ptinidae) to microbially-mediated volatile emissions by two species of fungi in stored grain	2023	Scientific Reports	13	1	6176				2	10.1038/s41598-023-32973-y	https://www.scopus.com/inward/record.uri?eid=2-s2.0-85152571198&doi=10.1038%2fs41598-023-32973-y&partnerID=40&md5=09ef40854145d9f51a4aef4558f9969d	Department of Entomology, Kansas State University, 123 W. Waters Hall, 1603 Old Claflin Place, Manhattan, 66506, KS, United States; Biology Department, Kalamazoo College, 1200 Academy St., Kalamazoo, 49006, MI, United States; USDA, Agricultural Research Service, Center for Grain and Animal Health Research, 1515 College Ave., Manhattan, 66502, KS, United States	Ponce M.A., Department of Entomology, Kansas State University, 123 W. Waters Hall, 1603 Old Claflin Place, Manhattan, 66506, KS, United States; Sierra P., Biology Department, Kalamazoo College, 1200 Academy St., Kalamazoo, 49006, MI, United States; Maille J.M., Department of Entomology, Kansas State University, 123 W. Waters Hall, 1603 Old Claflin Place, Manhattan, 66506, KS, United States; Kim T…	Insects and microbes are known to interact in a variety of ways at food facilities, compounding damage. However, little research has explicated how specific common fungal species affect the behavior of the cosmopolitan secondary stored product pest, Lasioderma serricorne. Enhanced knowledge about attraction to microbially-produced volatile organic compounds (MVOCs) may be used to manipulate insec…		Animals; Coleoptera; Edible Grain; Fungi; Insecta; Pheromones; pheromone; animal; beetle; food grain; fungus; insect		Pheromones,			USDA-Agricultural; National Science Foundation, NSF, (2019287083); U.S. Department of Agriculture, USDA; National Institute of Food and Agriculture, NIFA, (2017-70006-27262, 2020-70006-33000); Agricultural Research Service, ARS	Funding text 1: This work was funded, in part, by a United States Department of Agriculture, National Institute of Food and Agriculture, Crop Protection and Pest Management Grant#2017-70006-27262 and Grant#2020-70006-33000. P.S. was funded by the ARS Co-Funded Internship Plains Area Office Director Funds. This project was also supported by the USDA Agricultural Research Service through Congress-a…	Wacker F.; Magan N., Hope R., Cairns V., Aldred D., Post-harvest fungal ecology: Impact of fungal growth and mycotoxin accumulation in stored grain, Eur. J. Plant Pathol., 109, pp. 723-730, (2003); Fleurat-Lessard F., Integrated management of the risks of stored grain spoilage by seedborne fungi and contamination by storage mould mycotoxins—An update, J. Stored Prod. Res., 71, pp. 22-40, (2017); …	M.A. Ponce; Department of Entomology, Kansas State University, Manhattan, 123 W. Waters Hall, 1603 Old Claflin Place, 66506, United States; email: marco26@ksu.edu		Nature Research						20452322			37061590	English	Sci. Rep.	Article	Final	All Open Access; Gold Open Access; Green Open Access	Scopus	2-s2.0-85152571198
Zhang J.; Song J.; Wei J.; Qi S.; Li J.; Jin Y.; Luan X.; Li P.; Yan J.	Zhang, Jili (57213175813); Song, Jiayi (58475196900); Wei, Jianyu (55580928800); Qi, Shi (58476836900); Li, Junlin (58147567500); Jin, Yabo (57971448500); Luan, Xinbo (58036435300); Li, Ping (55966652100); Yan, Jian (57194440210)	57213175813; 58475196900; 55580928800; 58476836900; 58147567500; 57971448500; 58036435300; 55966652100; 57194440210	Effect of Purpureocillium lilacinum on inter-root soil microbial community and metabolism of tobacco	2023	Annals of Microbiology	73	1	30				0	10.1186/s13213-023-01734-7	https://www.scopus.com/inward/record.uri?eid=2-s2.0-85171568045&doi=10.1186%2fs13213-023-01734-7&partnerID=40&md5=3174a2a918274f5c1971b7688b1dd490	China Tobacco Guangxi Industrial Company Limited, Nanning, 530001, China; College of Resources and Environment, South China Agricultural University, Key Laboratory of Agro-Environment in the Tropics, Ministry of Agriculture and Rural Affairs, Guangdong Engineering Research Centre for Modern Eco-Agriculture, Guangzhou, 510642, China	Zhang J., China Tobacco Guangxi Industrial Company Limited, Nanning, 530001, China; Song J., College of Resources and Environment, South China Agricultural University, Key Laboratory of Agro-Environment in the Tropics, Ministry of Agriculture and Rural Affairs, Guangdong Engineering Research Centre for Modern Eco-Agriculture, Guangzhou, 510642, China; Wei J., China Tobacco Guangxi Industrial Comp…	Background: Numerous chemical pesticides have been used in agricultural production to combat crop diseases and pests. Despite ensuring certain economic advantages, they have also resulted in issues like environmental contamination, declining soil quality, and pesticide residues. Because biological control is environmentally friendly and difficult to acquire resistance to, it has been used in prac…	Nicotiana tabacum; Plant-microbe interactions; Purpureocillium lilacinum; Rhizosphere microbiome; Solid-state fermentation						China Tobacco Guangdong Industrial Company Limited; China Tobacco Guangxi Industrial Company Limited, (2020450000340022); National Key Research and Development Program of China, NKRDPC, (2021YFC2600400)	Funding text 1: We gratefully acknowledge the support of the China Tobacco Guangxi Industrial Company Limited. ; Funding text 2: This research was funded by the National Key R&D Program of China (Grant No. 2021YFC2600400), China Tobacco Guangxi Industrial Company Limited (Grant No. 2020450000340022), and China Tobacco Guangdong Industrial Company Limited (Grant No. 2020450000340022).	Acuna-Arguelles M.E., Gutierrez-Rojas M., Et al., Production and properties of three pectinolytic activities produced by Aspergillus niger in submerged and solid-state fermentation, Appl Microbiol Biotechnol, 43, pp. 808-814, (1995); Arcury T.A., Quandt S.A., Health and social impacts of tobacco production, J Agromedicine, 11, 3-4, pp. 71-81, (2006); Babikova Z., Gilbert L., Et al., Arbuscular my…	J. Yan; College of Resources and Environment, South China Agricultural University, Key Laboratory of Agro-Environment in the Tropics, Ministry of Agriculture and Rural Affairs, Guangdong Engineering Research Centre for Modern Eco-Agriculture, Guangzhou, 510642, China; email: yanjian78@scau.edu.cn		BioMed Central Ltd						15904261				English	Ann. Microbiol.	Article	Final	All Open Access; Gold Open Access; Green Open Access	Scopus	2-s2.0-85171568045
Gugliuzzo A.; Kreuzwieser J.; Ranger C.M.; Tropea Garzia G.; Biondi A.; Biedermann P.H.W.	Gugliuzzo, Antonio (57192428983); Kreuzwieser, Jürgen (6604020370); Ranger, Christopher M. (55881958100); Tropea Garzia, Giovanna (57218939166); Biondi, Antonio (55338828900); Biedermann, Peter H. W. (24334393600)	57192428983; 6604020370; 55881958100; 57218939166; 55338828900; 24334393600	Volatiles of fungal cultivars act as cues for host-selection in the fungus-farming ambrosia beetle Xylosandrus germanus	2023	Frontiers in Microbiology	14		1151078				6	10.3389/fmicb.2023.1151078	https://www.scopus.com/inward/record.uri?eid=2-s2.0-85159801566&doi=10.3389%2ffmicb.2023.1151078&partnerID=40&md5=9923f846780324f82b19214d1b15844a	Department of Agriculture, Food and Environment, University of Catania, Catania, Italy; Ecosystem Physiology, University of Freiburg, Freiburg, Germany; Horticultural Insects Research Laboratory, USDA-Agricultural Research Service, Wooster, OH, United States; Chair for Forest Entomology and Protection, University of Freiburg, Stegen, Germany	Gugliuzzo A., Department of Agriculture, Food and Environment, University of Catania, Catania, Italy; Kreuzwieser J., Ecosystem Physiology, University of Freiburg, Freiburg, Germany; Ranger C.M., Horticultural Insects Research Laboratory, USDA-Agricultural Research Service, Wooster, OH, United States; Tropea Garzia G., Department of Agriculture, Food and Environment, University of Catania, Catani…	Many wood-boring insects use aggregation pheromones during mass colonization of host trees. Bark beetles (Curculionidae: Scolytinae) are a model system, but much less is known about the role of semiochemicals during host selection by ambrosia beetles. As an ecological clade within the bark beetles, ambrosia beetles are obligately dependent on fungal mutualists for their sole source of nutrition. …	aggregation pheromone; Ambrosiella grosmanniae; fungal volatiles; mutualism; MVOCs; Symbiosis; Xyleborini	acetic acid; benzoic acid; butyric acid; caryophyllene; dodecane; limonene; pheromone; pinene; propionic acid; sesquiterpenoid; valeric acid; volatile organic compound; Acremonium; ambrosia beetle; Article; bacterium isolation; beetle; bioassay; colony forming unit; controlled study; Curculionidae; DNA extraction; female; fungal community; fungus growth; host selection; mass fragmentography; mass…		acetic acid, 127-08-2, 127-09-3, 64-19-7, 71-50-1, 6131-90-4; benzoic acid, 532-32-1, 582-25-2, 65-85-0, 766-76-7; butyric acid, 107-92-6, 156-54-7, 461-55-2; caryophyllene, 87-44-5; dodecane, 112-40-3; limonene, 138-86-3, 5989-27-5; pinene, 80-56-8; propionic acid, 72-03-7, 79-09-4; valeric acid, 10023-74-2, 109-52-4			Forest Entomology and Protection, University of Freiburg; Agricultural Research Service, ARS; Deutscher Akademischer Austauschdienst, DAAD, (–57552336); Deutsche Forschungsgemeinschaft, DFG, (BI 1956/1–1); Albert-Ludwigs-Universität Freiburg; Università di Catania, UNICT	Funding text 1: The authors are thankful to all the technicians of the Chair of Forest Entomology and Protection, University of Freiburg, Germany, for their help with the preparation and maintenance of experimental arenas and traps and to Alina Köhler, Chair of Ecosystem Physiology, University of Freiburg, Germany, for supporting us in MVOC analysis.; Funding text 2: AG was funded by the German A…	Agnello A.M., Breth D.I., Tee E.M., Cox K.D., Villani S.M., Ayer K.M., Et al., Xylosandrus germanus (Coleoptera: Curculionidae: Scolytinae) occurrence, fungal associations, and management trials in New York apple orchards, J. Econ. Entomol, 110, pp. 2149-2164, (2017); Altschul S.F., Gish W., Miller W., Myers E.W., Lipman D.J., Basic local alignment search tool, J. Mol. Biol, 215, pp. 403-410, (19…	A. Gugliuzzo; Department of Agriculture, Food and Environment, University of Catania, Catania, Italy; email: antonio.gugliuzzo@phd.unict.it; P.H.W. Biedermann; Chair for Forest Entomology and Protection, University of Freiburg, Stegen, Germany; email: peter.biedermann@forento.uni-freiburg.de		Frontiers Media S.A.						1664302X				English	Front. Microbiol.	Article	Final	All Open Access; Gold Open Access; Green Open Access	Scopus	2-s2.0-85159801566
González Plaza J.J.; Hradecký J.	González Plaza, Juan José (55203613600); Hradecký, Jaromír (57224783803)	55203613600; 57224783803	The tropical cookbook: Termite diet and phylogenetics—Over geographical origin—Drive the microbiome and functional genetic structure of nests	2023	Frontiers in Microbiology	14		1089525				1	10.3389/fmicb.2023.1089525	https://www.scopus.com/inward/record.uri?eid=2-s2.0-85150879330&doi=10.3389%2ffmicb.2023.1089525&partnerID=40&md5=894bb736d6b9c20bb621d531acd496b7	Faculty of Forestry and Wood Sciences, Czech University of Life Sciences Prague, Prague, Czech Republic	González Plaza J.J., Faculty of Forestry and Wood Sciences, Czech University of Life Sciences Prague, Prague, Czech Republic; Hradecký J., Faculty of Forestry and Wood Sciences, Czech University of Life Sciences Prague, Prague, Czech Republic	Termites are key decomposers of dead plant material involved in the organic matter recycling process in warm terrestrial ecosystems. Due to their prominent role as urban pests of timber, research efforts have been directed toward biocontrol strategies aimed to use pathogens in their nest. However, one of the most fascinating aspects of termites is their defense strategies that prevent the growth …	metabarcoding; metabolomics; metagenomic sequencing; phylogenetic relatedness; termite diet; termite nest microbiome	naphthalene; organic matter; RNA 16S; Anoplotermes; antibiotic resistance; Article; asutitermes; bioinformatics; bioremediation; Cephalotermes; community structure; Constrictotermes; Coptotermes; Cubitermes; diet; DNA isolation; down regulation; Embiratermes; fungal community; gene amplification; gene structure; genetic strain; Isoptera; mass fragmentography; metabolic fingerprinting; metagenomic…		naphthalene, 91-20-3	2100 Bioanalyzer, Agilent, United States; NovaSeq 6000, Illumina; NucleoSpin, Macherey, Germany	Agilent, United States; Illumina; Macherey, Germany	Czech University of Life Sciences; Ministry of Education, Youth, and Sports of Czechia, (CZ.02.1.01/0.0/0.0/16_019/0000803)	This project has been funded by grants IGA No. B_19_04 from the Faculty of Forestry and Wood Sciences (FFWS, Czech University of Life Sciences, Prague); and EVA4.0: Advanced research supporting the forestry and wood-processing sector's adaptation to global change and the 4th industrial revolution, OP RDE, Ministry of Education, Youth, and Sports of Czechia, Grant No. CZ.02.1.01/0.0/0.0/16_019/000…	Aguero C.M., Eyer P.A., Crippen T.L., Vargo E.L., Reduced environmental microbial diversity on the cuticle and in the galleries of a subterranean termite compared to surrounding soil, Microb. Ecol, 81, pp. 1054-1063, (2021); Alcock B.P., Raphenya A.R., Lau T.T.Y., Tsang K.K., Bouchard M., Edalatmand A., Et al., CARD 2020: Antibiotic resistome surveillance with the comprehensive antibiotic resista…			Frontiers Media S.A.						1664302X				English	Front. Microbiol.	Article	Final	All Open Access; Gold Open Access; Green Open Access	Scopus	2-s2.0-85150879330
Ul Hassan Z.; Oufensou S.; Zeidan R.; Migheli Q.; Jaoua S.	Ul Hassan, Zahoor (54978804500); Oufensou, Safa (57194409614); Zeidan, Randa (57202549793); Migheli, Quirico (6701602340); Jaoua, Samir (6603742948)	54978804500; 57194409614; 57202549793; 6701602340; 6603742948	Microbial volatilome in food safety. Current status and perspectives in the biocontrol of mycotoxigenic fungi and their metabolites	2023	Biocontrol Science and Technology	33	6		499	538	39	3	10.1080/09583157.2023.2205616	https://www.scopus.com/inward/record.uri?eid=2-s2.0-85158920715&doi=10.1080%2f09583157.2023.2205616&partnerID=40&md5=fd3815ece6281816afbf5bffb2cd5451	Environmental Science Program, Department of Biological and Environmental Sciences, College of Arts and Sciences, Qatar University, Doha, Qatar; Department of Agricultural Sciences and Desertification Research Centre (NRD), Università degli Studi di Sassari, Sassari, Italy	Ul Hassan Z., Environmental Science Program, Department of Biological and Environmental Sciences, College of Arts and Sciences, Qatar University, Doha, Qatar; Oufensou S., Department of Agricultural Sciences and Desertification Research Centre (NRD), Università degli Studi di Sassari, Sassari, Italy; Zeidan R., Environmental Science Program, Department of Biological and Environmental Sciences, Co…	Fungal infection and mycotoxins contamination in food and feed products cause significant economic losses to the food and agricultural industry. Although the efficacy of synthetic fungicides is unquestionable, there are serious issues associated with their application in agriculture. Improper and/or prolonged application of these products may cause the emergence of resistant fungal populations, c…	biological control; Food safety; microbial volatiles; mycotoxins; toxigenic fungi	agroindustry; biological control; food safety; fungicide; fungus; infectious disease; toxin; volatile organic compound					Qatar National Library, QNL	Open Access funding provided by the Qatar National Library. The statements here are solely the responsibility of authors.	Abbas H.K., Zablotowicz R.M., Bruns H.A., Abel C.A., Biocontrol of aflatoxin in corn by inoculation with non-aflatoxigenic Aspergillus flavus isolates, Biocontrol Science and Technology, 16, 5, pp. 437-449, (2006); Agirman B., Erten H., Biocontrol ability and action mechanisms of Aureobasidium pullulans GE17 and Meyerozyma guilliermondii KL3 against Penicillium digitatum DSM2750 and Penicillium e…	Z. Ul Hassan; Environmental Science Program, Department of Biological and Environmental Sciences, College of Arts and Sciences, Qatar University, Doha, P.O. Box 2713, Qatar; email: zahoor@qu.edu.qa		Taylor and Francis Ltd.						09583157		BSTCE		English	Biocontrol Sci. Technol.	Review	Final	All Open Access; Hybrid Gold Open Access	Scopus	2-s2.0-85158920715
Mejia M.P.; Rojas C.A.; Curd E.; Renshaw M.A.; Edalati K.; Shih B.; Vincent N.; Lin M.; Nguyen P.H.; Wayne R.; Jessup K.; Parker S.S.	Mejia, Maura Palacios (57219818156); Rojas, Connie A. (57215316056); Curd, Emily (26326667100); Renshaw, Mark A. (8205539000); Edalati, Kiumars (57220181050); Shih, Beverly (57787185200); Vincent, Nitin (57787185300); Lin, Meixi (57208245479); Nguyen, Peggy H. (57786289000); Wayne, Robert (7103101948); Jessup, Kelsey (57219746086); Parker, Sophie S. (36069775000)	57219818156; 57215316056; 26326667100; 8205539000; 57220181050; 57787185200; 57787185300; 57208245479; 57786289000; 7103101948; 57219746086; 36069775000	Soil Microbial Community Composition and Tolerance to Contaminants in an Urban Brownfield Site	2023	Microbial Ecology	85	3		998	1012	14	4	10.1007/s00248-022-02061-1	https://www.scopus.com/inward/record.uri?eid=2-s2.0-85133589194&doi=10.1007%2fs00248-022-02061-1&partnerID=40&md5=2bda391003a7f153f3b83bd604327b18	Ecology & Evolutionary Biology, University of California, Los Angeles, Los Angeles, CA, United States; Ecology, Evolution, and Behavior Program, Michigan State University, Lansing, MI, United States; Natural Science, Landmark College, Putney, VT, United States; Cherokee Federal, USGS Wetland and Aquatic Research Center, Gainesville, FL, United States; Institute of the Environment and Sustainabili…	Mejia M.P., Ecology & Evolutionary Biology, University of California, Los Angeles, Los Angeles, CA, United States; Rojas C.A., Ecology, Evolution, and Behavior Program, Michigan State University, Lansing, MI, United States; Curd E., Natural Science, Landmark College, Putney, VT, United States; Renshaw M.A., Cherokee Federal, USGS Wetland and Aquatic Research Center, Gainesville, FL, United States…	Brownfields are unused sites that contain hazardous substances due to previous commercial or industrial use. The sites are inhospitable for many organisms, but some fungi and microbes can tolerate and thrive in the nutrient-depleted and contaminated soils. However, few studies have characterized the impacts of long-term contamination on soil microbiome composition and diversity at brownfields. Th…	16S rRNA; 18S rRNA; Brownfields; Contamination; eDNA; Heavy metals; ITS; Soil microbiome	Bacteria; Biodegradation, Environmental; Cobalt; Environmental Pollutants; Metals, Heavy; Microbiota; Petroleum; RNA, Ribosomal, 16S; Soil; Soil Microbiology; Soil Pollutants; Volatile Organic Compounds; cobalt; heavy metal; petroleum; RNA 16S; volatile organic compound; bacterium; bioremediation; chemistry; genetics; metabolism; microbiology; microflora; pollutant; soil; soil pollutant		cobalt, 7440-48-4; petroleum, 8002-05-9; Cobalt, ; Environmental Pollutants, ; Metals, Heavy, ; Petroleum, ; RNA, Ribosomal, 16S, ; Soil, ; Soil Pollutants, ; Volatile Organic Compounds,			University of California, UC, (CA-16–376437, FAU 443952-SR-69085); California Department of Parks and Recreation, CDPR	Funding text 1: We thank A. Lara for assistance in the field. We thank California State Parks for permission to access the site.; Funding text 2: This work was supported by funds from the University of California, Los Angeles, catalyst program of the UC President’s office (CA-16–376437) and a La Kretz & Stunt Ranch Reserve Grant FAU 443952-SR-69085.	Overview of EPA’s Brownfields Program, US EPA, (2014); Gregory A.S., Ritz K., McGrath S.P., Et al., A review of the impacts of degradation threats on soil properties in the UK, Soil Use Manag, 31, pp. 1-15, (2015); Jones P., Comfort D., Ecosystem services and brownfield land, Town and Country Planning, 90, pp. 344-348, (2021); Kolosz B.W., Athanasiadis I.N., Cadisch G., Et al., Conceptual advance…	M.P. Mejia; Ecology & Evolutionary Biology, University of California, Los Angeles, Los Angeles, United States; email: mepalacios@ucla.edu		Springer						00953628		MCBEB	35802172	English	Microb. Ecol.	Article	Final	All Open Access; Green Open Access; Hybrid Gold Open Access	Scopus	2-s2.0-85133589194
Gong A.-D.; Song M.-G.; Wang H.-L.; Wang G.-Z.; Wang J.-H.; Zhang J.-B.	Gong, An-Dong (55228414500); Song, Meng-Ge (57414864900); Wang, Hua-Ling (55925020600); Wang, Gao-Zhan (57215222136); Wang, Jian-Hua (55597769000); Zhang, Jing-Bo (55940802000)	55228414500; 57414864900; 55925020600; 57215222136; 55597769000; 55940802000	Inhibitory effect of volatile organic compounds from Bacillus flexus TR-1 against Aspergillus flavus and aflatoxins in grains during storage	2023	BioControl	68	2		181	190	9	2	10.1007/s10526-023-10187-5	https://www.scopus.com/inward/record.uri?eid=2-s2.0-85148079408&doi=10.1007%2fs10526-023-10187-5&partnerID=40&md5=8ae3f8acc362638f58108406ed4f8f48	College of Life Science, Xinyang Normal University, Xinyang, 464000, China; College of Forestry, Hebei Agricultural University, Baoding, 071000, China; Laboratory of Quality & Safety Risk Assessment for Agro-Products (Shanghai), Ministry of Agriculture, Institute for Agro-Food Standards and Testing Technology, Shanghai Academy ofAgricultural Sciences, Shanghai, 201403, China; Molecular Biotechnol…	Gong A.-D., College of Life Science, Xinyang Normal University, Xinyang, 464000, China; Song M.-G., College of Life Science, Xinyang Normal University, Xinyang, 464000, China; Wang H.-L., College of Forestry, Hebei Agricultural University, Baoding, 071000, China; Wang G.-Z., College of Life Science, Xinyang Normal University, Xinyang, 464000, China; Wang J.-H., Laboratory of Quality & Safety Risk…	Aspergillus flavus infects stored grains and produces aflatoxins with highly toxic and carcinogenic properties, which are a threat to food safety and human health. Microbes and their bio-active compounds are considered effective agents to control A. flavus and aflatoxins during the pre- and post-harvest stages. Here, we reveal that Bacillus flexus strain TR-1 isolated from tea plant rhizosphere s…	Aflatoxin; Aspergillus flavus; Bacillus flexus; Volatile organic compounds	bacterium; bioactivity; fungus; inhibition; microorganism; rhizosphere; storage structure; volatile organic compound					National Natural Science Foundation of Henan, (222300420519, 222301420111); Scientific and Technological Project in Henan Province, (212102110447); National Natural Science Foundation of China, NSFC, NNSF, NNSFC, (31701740); Natural Science Foundation of Henan Province; Nanhu Scholars Program for Young Scholars of Xinyang Normal University	This work was supported by the National Natural Science Foundation of China [grant numbers 31701740], the National Natural Science Foundation of Henan [grant number 222300420519, 222301420111], Scientific and Technological Project in Henan Province [grant number 212102110447], and Nanhu Scholars Program for Young Scholars of XYNU. The authors would like to thank TopEdit ( https://www.topeditsci.c…	Abdallah M.F., Girgin G., Baydar T., Mycotoxin detection in maize, commercial feed, and raw dairy milk samples from Assiut City, Egypt Vet Sci, 6, 2, (2019); Alamri S.A., Biodegradation of microcystin-RR by Bacillus flexus isolated from a Saudi freshwater lake, Saudi J Biol Sci, 19, 4, pp. 435-440, (2012); Boukaew S., Prasertsan P., Efficacy of volatile compounds from Streptomyces philanthi RL-1-…	A.-D. Gong; College of Life Science, Xinyang Normal University, Xinyang, 464000, China; email: gongad@xynu.edu.cn		Institute for Ionics						13866141		BOCOF		English	BioControl	Article	Final		Scopus	2-s2.0-85148079408
Zhang L.; Gao J.; Wang A.; Li T.; Liu J.	Zhang, Linfan (58724888600); Gao, Jiaqi (57216809569); Wang, Anjun (58725865400); Li, Tianxiao (57544716100); Liu, Juan (56145971600)	58724888600; 57216809569; 58725865400; 57544716100; 56145971600	Study on Changes of Microorganisms and Volatile Components in Aquilariae Lignum Resinatum with Different Aging Years; [不同陈化年份沉香中微生物及挥发性成分的变化]	2023	Chinese Journal of Experimental Traditional Medical Formulae	29	21		155	164	9	0	10.13422/j.cnki.syfjx.20231113	https://www.scopus.com/inward/record.uri?eid=2-s2.0-85178053816&doi=10.13422%2fj.cnki.syfjx.20231113&partnerID=40&md5=56910ca13ab45d6b29a1f8279e935610	State Key Laboratory for Quality Ensurance and Sustainable Use of Dao-di Herbs, National Resource Center for Chinese Materia Medica, China Academy of Chinese Medical Sciences, Beijing, 100700, China; Institute of Traditional Chinese Medicine（TCM）, Tianjin University of TCM, Tianjin, 301617, China; School of Pharmacy, Jiangsu University, Zhenjiang, 212013, China	Zhang L., State Key Laboratory for Quality Ensurance and Sustainable Use of Dao-di Herbs, National Resource Center for Chinese Materia Medica, China Academy of Chinese Medical Sciences, Beijing, 100700, China; Gao J., Institute of Traditional Chinese Medicine（TCM）, Tianjin University of TCM, Tianjin, 301617, China; Wang A., School of Pharmacy, Jiangsu University, Zhenjiang, 212013, China; Li T., …	Objective： This study aims to investigate the changes in fungal community diversity and volatile components during the aging process of Aquilariae Lignum Resinatum and explore the internal relationship between them. Method： Aquilariae Lignum Resinatum samples with different aging years were collected. High-throughput sequencing was employed to analyze the fungal diversity and abundance，and α and …	aging; Aquilaria sinensis; Aquilariae Lignum Resinatum; microbial diversity; volatile components	alkane; aromatic hydrocarbon; diterpenoid; essential oil; internal transcribed spacer; monoterpene; sesquiterpenoid; aging; Aquilaria sinensis; Article; Aspergillus; drug analysis; fungal community; gas chromatography; high throughput sequencing; Lasiodiplodia; microbial diversity; microorganism; nonhuman; time of flight mass spectrometry; Trichoderma							35, 14, pp. 1904-1908, (2010); 51, 22, pp. 5864-5867; 28, 3, pp. 155-162; LIU Y, CHEN H, YANG Y, Et al., Whole-tree agarwood-inducing technique： An efficient novel technique for producing high-quality agarwood in cultivated Aquilaria sinensis trees ［J］, Molecules, 18, 3, pp. 3086-3106, (2013); TAN C S, ISMAIL I, Et al., Agarwood induction： Current developments and future perspectives［J］, Front Pl…	J. Liu; State Key Laboratory for Quality Ensurance and Sustainable Use of Dao-di Herbs, National Resource Center for Chinese Materia Medica, China Academy of Chinese Medical Sciences, Beijing, 100700, China; email: juanliu126@126.com		China Academy of Chinese Medical Sciences Institute of Chinese Materia Medica						10059903				Chinese	Chin. J. Exp. Tradit. Med. Formulae.	Article	Final		Scopus	2-s2.0-85178053816
Sanchis C.M.; Bosch-Roig P.; Moliner B.C.; Miller A.Z.	Sanchis, Carolina Marqués (58142244200); Bosch-Roig, Pilar (55588038200); Moliner, Begoña Carrascosa (57894878800); Miller, Ana Z. (24729338300)	58142244200; 55588038200; 57894878800; 24729338300	Antifungal properties of oregano and clove volatile essential oils tested on biodeteriorated archaeological mummified skin	2023	Journal of Cultural Heritage	61			40	47	7	3	10.1016/j.culher.2023.02.006	https://www.scopus.com/inward/record.uri?eid=2-s2.0-85150014953&doi=10.1016%2fj.culher.2023.02.006&partnerID=40&md5=5bf32278f6242779e3a99aca68aa91e8	Instituto Universitario de Restauración del Patrimonio, Department of Restoration and Conservation Universitat Politecnica de Valencia, Camino de Vera s/n, Valencia, 46022, Spain; Instituto de Recursos Naturales y Agrobiologia de Sevilla (IRNAS-CSIC), Sevilla, Spain; HERCULES Laboratory, University of Évora, Évora, Portugal	Sanchis C.M., Instituto Universitario de Restauración del Patrimonio, Department of Restoration and Conservation Universitat Politecnica de Valencia, Camino de Vera s/n, Valencia, 46022, Spain; Bosch-Roig P., Instituto Universitario de Restauración del Patrimonio, Department of Restoration and Conservation Universitat Politecnica de Valencia, Camino de Vera s/n, Valencia, 46022, Spain; Moliner B.…	The study of the potential use of essential oils in the field of Cultural Heritage has increased in the last decade due to their demonstrated antimicrobial potential and absence of toxicity. This work aimed at assessing, for the first time, the volatile antifungal activity of two essential oils (EOs) (Origanum vulgare and Syzygium aromaticum) against fungi isolated from biodeteriorated archaeolog…	Antifungal activity; Bioconservation; Contactless test; Cultural Heritage; Mummified skin biodeterioration; Volatile essential oil						Natural Science Museum of Valencia	The authors thank the Natural Science Museum of Valencia and the palaeontologist Margarita Belinchón García for permitting us to develop this research. The authors wish to thank the collaboration of Víctor Urios, José Antonio Madrid García, and Nacho Ponce. This research did not receive any specific grant from funding agencies in the public, commercial, or not-for-profit sectors.	Veneranda M., Blanco-Zubiaguirre L., Roselli G., Di Girolami G., Castro K., Madariaga J.M., Evaluating the exploitability of several essential oils constituents as a novel biological treatment against cultural heritage biocolonization, Microchem. J., 138, pp. 1-6, (2018); Pietrzak K., Otlewska A., Danielewicz D., Dybka K., Pangallo D., Krakova L., Puskarova A., Buckova M., Scholtz V., Durovic M.,…	P. Bosch-Roig; Instituto Universitario de Restauración del Patrimonio, Department of Restoration and Conservation Universitat Politecnica de Valencia, Valencia, Camino de Vera s/n, 46022, Spain; email: mabosroi@upvnet.upv.es		Elsevier Masson s.r.l.						12962074				English	J. Cult. Heritage	Article	Final	All Open Access; Green Open Access; Hybrid Gold Open Access	Scopus	2-s2.0-85150014953
Raio A.; Brilli F.; Neri L.; Baraldi R.; Orlando F.; Pugliesi C.; Chen X.; Baccelli I.	Raio, Aida (6506388668); Brilli, Federico (14029835600); Neri, Luisa (56159366500); Baraldi, Rita (6603823828); Orlando, Francesca (58650594600); Pugliesi, Claudio (7004149904); Chen, Xiaoyulong (57206846031); Baccelli, Ivan (48661755600)	6506388668; 14029835600; 56159366500; 6603823828; 58650594600; 7004149904; 57206846031; 48661755600	Stenotrophomonas rhizophila Ep2.2 inhibits growth of Botrytis cinerea through the emission of volatile organic compounds, restricts leaf infection and primes defense genes	2023	Frontiers in Plant Science	14		1235669				0	10.3389/fpls.2023.1235669	https://www.scopus.com/inward/record.uri?eid=2-s2.0-85174280687&doi=10.3389%2ffpls.2023.1235669&partnerID=40&md5=908076c90bc4232720145abbb2ab005f	Institute for Sustainable Plant Protection (IPSP), National Research Council of Italy (CNR), Florence, Italy; Institute for BioEconomy (IBE), National Research Council of Italy (CNR), Bologna, Italy; Department of Agriculture, Food and Environment, University of Pisa, Pisa, Italy; College of Agriculture, College of Tobacco Science, Guizhou University, Guiyang, China	Raio A., Institute for Sustainable Plant Protection (IPSP), National Research Council of Italy (CNR), Florence, Italy; Brilli F., Institute for Sustainable Plant Protection (IPSP), National Research Council of Italy (CNR), Florence, Italy; Neri L., Institute for BioEconomy (IBE), National Research Council of Italy (CNR), Bologna, Italy; Baraldi R., Institute for BioEconomy (IBE), National Researc…	The bacterium Stenotrophomonas rhizophila is known to be beneficial for plants and has been frequently isolated from the rhizosphere of crops. In the present work, we isolated from the phyllosphere of an ornamental plant an epiphytic strain of S. rhizophila that we named Ep2.2 and investigated its possible application in crop protection. Compared to S. maltophilia LMG 958, a well-known plant bene…	antimicrobial VOCs; beneficial microbes; biological control agents (BCAs); defense priming; induced resistance; plant microbiome; plant pathogens; Solanum lycopersicum						Ministry of Science and Technology of the People's Republic of China, MOST; Consiglio Nazionale delle Ricerche, CNR	This work was funded by the National Research Council of Italy (CNR) in the context of the Cooperative Programme between CNR and the Ministry of Science and Technology of China (MOST), project call year 2020, joint project between IB (at CNR-IPSP, no. 13004) and XC (at Guizhou University, National Key Research and Development Program of China no. 2021YFE0107700).	Ab Rahman S.S.F., Singh E., Pieterse C.M.J., Schenk P.M., Emerging microbial biocontrol strategies for plant pathogens, Plant Sci, 267, pp. 102-111, (2018); Achuo E.A., Audenaert K., Meziane H., Hofte M., The salicylic acid-dependent defence pathway is effective against different pathogens in tomato and tobacco, Plant Pathol, 53, pp. 65-72, (2004); Alavi P., Starcher M.R., Thallinger G.G., Zachow…	I. Baccelli; Institute for Sustainable Plant Protection (IPSP), National Research Council of Italy (CNR), Florence, Italy; email: ivan.baccelli@ipsp.cnr.it		Frontiers Media SA						1664462X				English	Front. Plant Sci.	Article	Final	All Open Access; Gold Open Access; Green Open Access	Scopus	2-s2.0-85174280687
Urrutia A.R.; Stawicki S.P.; Kimble C.N.; Worrilow K.C.	Urrutia, Alicia R. (57967422000); Stawicki, Stanislaw P. (6701825918); Kimble, Charles N. (58145820600); Worrilow, Kathryn C. (35606675400)	57967422000; 6701825918; 58145820600; 35606675400	The clinical and environmental effects of an advanced air purification technology in multiple healthcare settings	2023	Science and Technology for the Built Environment	29	9		858	870	12	0	10.1080/23744731.2023.2266349	https://www.scopus.com/inward/record.uri?eid=2-s2.0-85174239955&doi=10.1080%2f23744731.2023.2266349&partnerID=40&md5=dca09e5f5191bb3810a318553d75980d	LifeAire Systems, 1275 Glenlivet Drive, Suite 100, Allentown, 18106, PA, United States; St. Luke’s University Hospital Network (SLUHN), Bethlehem, PA, United States	Urrutia A.R., LifeAire Systems, 1275 Glenlivet Drive, Suite 100, Allentown, 18106, PA, United States; Stawicki S.P., St. Luke’s University Hospital Network (SLUHN), Bethlehem, PA, United States; Kimble C.N., LifeAire Systems, 1275 Glenlivet Drive, Suite 100, Allentown, 18106, PA, United States; Worrilow K.C., LifeAire Systems, 1275 Glenlivet Drive, Suite 100, Allentown, 18106, PA, United States	Many facility acquired infection (FAI) causing pathogens are airborne and controlling them is critical to preventing illness. An advanced air purification technology (AAPT) was designed to inactivate the genetic material of pathogens and remediate volatile organic compounds (VOCs). This study explores the effect of the AAPT on critical metrics in multiple healthcare settings. The AAPT was install…		Air cleaners; Air conditioning; Air quality; Environmental technology; Surgery; Air filtration; Airborne pathogens; Bacterial levels; Control area; Critical metrics; Ductworks; Genetic materials; Heating ventilation and air conditioning; High-efficiency particulate airs; Memory supports; Volatile organic compounds					Phoebe Ministries	St. Luke’s University Hospital Network (SLUHN) and Phoebe Ministries made significant contributions toward the research design, sample collection, and analysis. The single site and multi-site hospital data was collected in collaboration with SLUHN. The SLF data was collected in collaboration with Phoebe Ministries. Thanks are due to SLUHN and Phoebe Ministries for their work on these studies.	Alexander J.A., Hearld L.R., Jiang H.J., Fraser I., Increasing the relevance of research to health care managers: Hospital CEO imperatives for improving quality and lowering costs, Health Care Management Review, 32, 2, pp. 150-159, (2007); Anand S.S., Philip B.K., Mehendale H.M., Volatile organic compounds, Encyclopedia of Toxicology, 3, pp. 967-970, (2014); Bentayeb M., Simoni M., Norback D., Ba…	A.R. Urrutia; LifeAire Systems, Allentown, 1275 Glenlivet Drive, Suite 100, 18106, United States; email: aurrutia@lifeaire.com		Taylor and Francis Ltd.						23744731				English	Sc. Tech. Built Environ.	Article	Final	All Open Access; Hybrid Gold Open Access	Scopus	2-s2.0-85174239955
Rufo J.C.; Annesi-Maesano I.; Carreiro-Martins P.; Moreira A.; Sousa A.C.; Pastorinho M.R.; Neuparth N.; Taborda-Barata L.	Rufo, J.C. (56549851500); Annesi-Maesano, I. (56229296400); Carreiro-Martins, P. (36114454200); Moreira, A. (24332684500); Sousa, A.C. (34868922900); Pastorinho, M.R. (9271998300); Neuparth, N. (19736694100); Taborda-Barata, L. (15128160500)	56549851500; 56229296400; 36114454200; 24332684500; 34868922900; 9271998300; 19736694100; 15128160500	Issue 2 - “Update on adverse respiratory effects of indoor air pollution” Part 1): Indoor air pollution and respiratory diseases: A general update and a Portuguese perspective	2023	Pulmonology							2	10.1016/j.pulmoe.2023.03.006	https://www.scopus.com/inward/record.uri?eid=2-s2.0-85163220165&doi=10.1016%2fj.pulmoe.2023.03.006&partnerID=40&md5=3638ffc3ff8e3b9917737d486024fa31	EPIUnit – Instituto de Saúde Pública, Universidade do Porto, Porto, Portugal; Laboratório para a Investigação Integrativa e Translacional em Saúde Populacional (ITR), Universidade do Porto, Rua das Taipas, n° 135, Porto, 4050-600, Portugal; Institute Desbrest of Epidemiology and Public Health, University of Montpellier and INSERM, Montpellier, France; Comprehensive Health Research Center (CHRC), …	Rufo J.C., EPIUnit – Instituto de Saúde Pública, Universidade do Porto, Porto, Portugal, Laboratório para a Investigação Integrativa e Translacional em Saúde Populacional (ITR), Universidade do Porto, Rua das Taipas, n° 135, Porto, 4050-600, Portugal; Annesi-Maesano I., Institute Desbrest of Epidemiology and Public Health, University of Montpellier and INSERM, Montpellier, France; Carreiro-Martin…	Objective: To quantify the impact of different air pollutants on respiratory health based on robust estimates based on international data and to summarise the evidence of associations between indoor exposure to those pollutants and respiratory morbidity in the Portuguese population. Results: Several systematic reviews and meta-analyses (MA) at the world level demonstrate the impact of indoor air …	Air pollution; Chronic respiratory diseases; Epidemiology; Indoor; Portugal; Worldwide								Brasche S., Bischof W., Daily time spent indoors in German homes – baseline data for the assessment of indoor exposure of German occupants, Int J Hyg Environ Health, 208, pp. 247-253, (2005); Hulin M., Simoni M., Viegi G., Annesi-Maesano I. Respiratory health and indoor air pollutants based on quantitative exposure assessments, Eur Respir J, 40, pp. 1033-1045, (2012); Viegi G., Simoni M., Scognam…	P. Carreiro-Martins; Comprehensive Health Research Center (CHRC), NOVA Medical School, Lisbon, Campo Mártires da Pátria, 130, 1169-056; email: pmartinsalergo@gmail.com		Elsevier Espana S.L.U						25310429			37230882	English	Pulmonology	Review	Article in press	All Open Access; Gold Open Access; Green Open Access	Scopus	2-s2.0-85163220165
Russo A.; Winkler J.B.; Ghirardo A.; Monti M.M.; Pollastri S.; Ruocco M.; Schnitzler J.-P.; Loreto F.	Russo, Assunta (56273992500); Winkler, Jana Barbro (10244201200); Ghirardo, Andrea (35745982500); Monti, Maurilia M. (36797388900); Pollastri, Susanna (24403065200); Ruocco, Michelina (8722155600); Schnitzler, Jörg-Peter (7006121392); Loreto, Francesco (7005565383)	56273992500; 10244201200; 35745982500; 36797388900; 24403065200; 8722155600; 7006121392; 7005565383	Interaction with the entomopathogenic fungus Beauveria bassiana influences tomato phenome and promotes resistance to Botrytis cinerea infection	2023	Frontiers in Plant Science	14		1309747				0	10.3389/fpls.2023.1309747	https://www.scopus.com/inward/record.uri?eid=2-s2.0-85181217543&doi=10.3389%2ffpls.2023.1309747&partnerID=40&md5=d821e3b0d3cadd08f41b2d6d6dc692a1	University of Naples Federico II, Department of Agricultural Sciences, Portici, Italy; National Research Council of Italy, Institute for Sustainable Plant Protection (CNR-IPSP), Portici, Italy; Helmholtz Zentrum München, Research Unit Environmental Simulation, Neuherberg, Germany; Department of Biology, University of Naples Federico II, Naples, Italy	Russo A., University of Naples Federico II, Department of Agricultural Sciences, Portici, Italy, National Research Council of Italy, Institute for Sustainable Plant Protection (CNR-IPSP), Portici, Italy; Winkler J.B., Helmholtz Zentrum München, Research Unit Environmental Simulation, Neuherberg, Germany; Ghirardo A., Helmholtz Zentrum München, Research Unit Environmental Simulation, Neuherberg, G…	Plants are central to complex networks of multitrophic interactions. Increasing evidence suggests that beneficial microorganisms (BMs) may be used as plant biostimulants and pest biocontrol agents. We investigated whether tomato (Solanum lycopersicum) plants are thoroughly colonized by the endophytic and entomopathogenic fungus Beauveria bassiana, and how such colonization affects physiological p…	beneficial microorganisms; photosynthesis; plant pathogens; plant phenotyping; volatile organic compounds						Ministero dell’Istruzione, dell’Università e della Ricerca, MIUR	The author(s) declare financial support was received for the research, authorship, and/or publication of this article. This work was supported by the Projects PRIN 2017 “Plant multitROphic interactions for bioinspired Strategies of PEst ConTrol (PROSPECT)” funded by the Italian Ministry of University and Research. Acknowledgments	Adeleke B.S., Babalola O.O., Roles of plant endosphere microbes in agriculture-A review, J. Plant Growth Regul, 41, pp. 1411-1428, (2022); Afandhi A., Widjayanti T., Emi A.A.L., Tarno H., Afiyanti M., Handoko R.N.S., Endophytic fungi Beauveria bassiana Balsamo accelerates growth of common bean (Phaseolus vulgaris L.), Chem. Biol. Technol. Agric, 6, (2019); Al Khoury C., Guillot J., Nemer N., Susc…	F. Loreto; National Research Council of Italy, Institute for Sustainable Plant Protection (CNR-IPSP), Portici, Italy; email: francesco.loreto@unina.it; J.-P. Schnitzler; Helmholtz Zentrum München, Research Unit Environmental Simulation, Neuherberg, Germany; email: joergpeter.schnitzler@helmholtz-munich.de		Frontiers Media SA						1664462X				English	Front. Plant Sci.	Article	Final	All Open Access; Gold Open Access; Green Open Access	Scopus	2-s2.0-85181217543
Kinamot V.B.; Monotilla A.P.	Kinamot, Venus Bantoto (57919885400); Monotilla, Alvin Puspus (57203369650)	57919885400; 57203369650	Colonization and antagonistic activity of endophytic fungi in seagrasses: Understanding endophyte interactions	2023	Malaysian Journal of Microbiology	19	4		354	370	16	0	10.21161/mjm.220097	https://www.scopus.com/inward/record.uri?eid=2-s2.0-85169074341&doi=10.21161%2fmjm.220097&partnerID=40&md5=a034ba37ad66a724cf6dae8a0375e47f	Department of Biology, University of San Carlos, Cebu, Philippines; Biology Department, Negros Oriental State University, Dumaguete, Philippines	Kinamot V.B., Department of Biology, University of San Carlos, Cebu, Philippines, Biology Department, Negros Oriental State University, Dumaguete, Philippines; Monotilla A.P., Department of Biology, University of San Carlos, Cebu, Philippines	Aims: This study assessed the colonization and antagonistic interaction of endophytic fungi isolated from the Philippine seagrasses.Methodology and results: A total of 2690 explants from Enhalus acoroides, Thalassia hemprichii and Cymodocea serrulata were examined in this study. The colonization rate per seagrass species and tissue type were calculated from the number of explants with fungal grow…	Antagonistic activity; colonization; endophyte interaction; seagrass								Abdalla M. A., Sulieman S., McGaw L. J., Microbial communication: A significant approach for new leads, South African Journal of Botany, 113, pp. 461-470, (2017); Alam B., Li J., Ge Q., Khan M. A., Gong J., Mehmood S., Et al., Endophytic fungi: From symbiosis to secondary metabolite communications or vice versa?, Frontiers in Plant Science, 12, (2021); Andrade-Linares D. R., Franken P., Fungal en…	V.B. Kinamot; Department of Biology, University of San Carlos, Cebu, Philippines; email: vdbbio@yahoo.com		Universiti Sains Malaysia						22317538				English	Malaysia. J. Microbiol.	Article	Final	All Open Access; Gold Open Access	Scopus	2-s2.0-85169074341
Kukreti A.; Chethana B.S.; Prasannakumar M.K.; Manjunatha C.; Karunakar Reddy N.; Puneeth M.E.; Gulati P.	Kukreti, Aditya (58656520300); Chethana, B.S. (57968852900); Prasannakumar, M.K. (37021877600); Manjunatha, C. (57201990933); Karunakar Reddy, Namburi (58655566400); Puneeth, M.E. (57188992027); Gulati, Parth (58655892800)	58656520300; 57968852900; 37021877600; 57201990933; 58655566400; 57188992027; 58655892800	In vitro assessment of bacterial endophytes for antagonistic activity against Magnaporthe oryzae and Cochliobolus miyabeanus in rice	2023	Journal of Biological Control	37	2		73	79	6	1	10.18311/jbc/2023/34946	https://www.scopus.com/inward/record.uri?eid=2-s2.0-85174530360&doi=10.18311%2fjbc%2f2023%2f34946&partnerID=40&md5=67db31dd4b9f2448cf98f596187174bc	Department of Plant Pathology, University of Agricultural Sciences, GKVK, Karnataka, Bengaluru, 560065, India; Division of Genomic Resources, ICAR-National Bureau of Agricultural Insect Resources, Karnataka, Bengaluru, 560024, India; Biomaterials Laboratory, Department of Biosciences and Biomedical Engineering, IIT Bhilai, Kutelabhata, Chhattisgarh, 492013, India	Kukreti A., Department of Plant Pathology, University of Agricultural Sciences, GKVK, Karnataka, Bengaluru, 560065, India; Chethana B.S., Department of Plant Pathology, University of Agricultural Sciences, GKVK, Karnataka, Bengaluru, 560065, India; Prasannakumar M.K., Department of Plant Pathology, University of Agricultural Sciences, GKVK, Karnataka, Bengaluru, 560065, India; Manjunatha C., Divi…	Rice is the global staple food, contributing over half of the world’s agricultural production. Excessive fungicide use in rice farming poses environmental, fungicide resistance, and beneficial microbial disruption concerns, making biocontrol, particularly bacteria, a promising biocontrol agent due to their rapid growth, ease of handling, and robust colonization attributes. Endophytes are endosymb…	Biocontrol; double petri dish assay; dual culture; phytopathogens; volatile organic compounds								Amruta N., Kumar M. P., Puneeth M. E., Sarika G., Kandikattu H. K., Vishwanath K., Narayanaswamy S., Exploring the potentiality of novel rhizospheric bacterial strains against the rice blast fungus Magnaporthe oryzae, Plant Pathol J, 34, 2, (2018); Childs N., LeBeau B., Rice Outlook: August 2022, (2022); Chithrashree, Udayashankar A. C., Nayaka S. C., Reddy M. S., Srinivas C., Plant growth-promot…	M.K. Prasannakumar; Department of Plant Pathology, University of Agricultural Sciences, GKVK, Bengaluru, Karnataka, 560065, India; email: babu_prasanna@rediffmail.com		Informatics Publishing Limited						0971930X				English	J. Biol. Control	Article	Final	All Open Access; Gold Open Access	Scopus	2-s2.0-85174530360
Naik H.; Chandarana K.A.; Gamit H.A.; Chandwani S.; Amaresan N.	Naik, Hetvi (58080201300); Chandarana, Komal A. (57370221300); Gamit, Harshida A. (57731555900); Chandwani, Sapna (57421612600); Amaresan, Natarajan (26030304800)	58080201300; 57370221300; 57731555900; 57421612600; 26030304800	Microbial Volatile Compounds: Prospects for Fungal Phytopathogens Management, Mechanisms and Challenges	2023	Gesunde Pflanzen							0	10.1007/s10343-023-00951-z	https://www.scopus.com/inward/record.uri?eid=2-s2.0-85179695975&doi=10.1007%2fs10343-023-00951-z&partnerID=40&md5=150f0de78abf4279458c85b0055ceb99	C. G. Bhakta Institute of Biotechnology, Uka Tarsadia University, Maliba Campus, Gujarat, Bardoli, Surat, 394 350, India	Naik H., C. G. Bhakta Institute of Biotechnology, Uka Tarsadia University, Maliba Campus, Gujarat, Bardoli, Surat, 394 350, India; Chandarana K.A., C. G. Bhakta Institute of Biotechnology, Uka Tarsadia University, Maliba Campus, Gujarat, Bardoli, Surat, 394 350, India; Gamit H.A., C. G. Bhakta Institute of Biotechnology, Uka Tarsadia University, Maliba Campus, Gujarat, Bardoli, Surat, 394 350, In…	Substantial economic losses of crops occur annually because of abiotic and biotic stresses that affect crop plants. Microbial volatile compounds (MVCs) are promising candidates for use in agriculture owing to their ability to constrain phytopathogens, induce resistance, and promote plant growth. Application of commercial synthetic insecticides and fungicides can damage the environment and adverse…	Alcohols; Aldehydes; Bacillus; Pseudomonas; Volatile compounds								Banerjee D., Strobel G.A., Booth B., Sears J., Spakowicz D., Busse S., An endophytic Myrothecium inundatum producing volatile organic compounds, Mycosphere, 1, 3, pp. 241-247, (2010); Belghit S., Driche E.H., Bijani C., Zitouni A., Sabaou N., Badji B., Mathieu F., Activity of 2,4-Di-tert-butylphenol produced by a strain of Streptomyces mutabilis isolated from a Saharan soil against Candida albica…	N. Amaresan; C. G. Bhakta Institute of Biotechnology, Uka Tarsadia University, Maliba Campus, Bardoli, Surat, Gujarat, 394 350, India; email: na.amaresan@gmail.com		Springer Science and Business Media Deutschland GmbH						03674223				English	Gesunde Pflanz.	Review	Article in press		Scopus	2-s2.0-85179695975
Alli I.E.; Dania V.O.	Alli, Idiat Eniola (58243324400); Dania, Victor Ohileobo (57118282400)	58243324400; 57118282400	Bioactivity of volatile organic compounds associated with Euphorbia hirta L. essential oil against fungi causing fruit rot disease of pawpaw (Carica papaya L.)	2023	Archives of Phytopathology and Plant Protection	56	7		529	546	17	0	10.1080/03235408.2023.2207943	https://www.scopus.com/inward/record.uri?eid=2-s2.0-85158950596&doi=10.1080%2f03235408.2023.2207943&partnerID=40&md5=4c1793775e4f775cd16bc9cf652a24a3	Department of Crop Protection and Environmental Biology, University of Ibadan, Ibadan, Nigeria	Alli I.E., Department of Crop Protection and Environmental Biology, University of Ibadan, Ibadan, Nigeria; Dania V.O., Department of Crop Protection and Environmental Biology, University of Ibadan, Ibadan, Nigeria	Pawpaw (Carica papaya L.) is an important perishable fruit which is highly susceptible to fruit rot disease. This research evaluated bioactivity of volatile organic compounds (VOCs) associated with Euphorbia hirta L. essential oil (EO) against fungi causing pawpaw fruit rot. The EO extraction was conducted using steam distillation and VOCs were characterized by GC–MS. Mycelial growth bioassay was…	Bioactivity; Euphorbia hirta; fungi; GC–MS; poisoned food technique								Adams R.P., Identification of essential oil components by gas chromatography, (2007); Al-Snafi A.E., Pharmacology and therapeutic potential of Euphorbia hirta (Syn: Euphorbia pilulifera): a review, IOSR J Pharm, 7, 3, pp. 7-20, (2017); Amaral D.D., Monteiro A.I.R., Silva E.I.D., Lins S.R.D.O., Oliveira S.M.A.D., Frequency of quiescent fungi and post-harvest alternative management of stem end rot …	V.O. Dania; Department of Crop Protection and Environmental Biology, University of Ibadan, Ibadan, PMB 001, Nigeria; email: victorohileobo@gmail.com		Taylor and Francis Ltd.						03235408				English	Arch. Phytopathol. Plant Prot.	Article	Final		Scopus	2-s2.0-85158950596
Yang Y.; Yang Y.; Wang H.; Suo H.; Yu J.; Zhang Y.	Yang, Yang (57233190000); Yang, Yuhang (58261308000); Wang, Hongwei (56972863400); Suo, Huayi (55994148400); Yu, Jia (57996129200); Zhang, Yu (57204032850)	57233190000; 58261308000; 56972863400; 55994148400; 57996129200; 57204032850	Effects of different starter on volatile flavor components and sensory properties of pickled radish	2023	Food and Fermentation Industries	49	4		175	182	7	1	10.13995/j.cnki.11-1802/ts.031253	https://www.scopus.com/inward/record.uri?eid=2-s2.0-85159711107&doi=10.13995%2fj.cnki.11-1802%2fts.031253&partnerID=40&md5=9aadbd10640a167671b6ced4f150dc3f	College of Food Science, Southwest University, Chongqing, 400700, China; National Teaching Demonstration Center of Food Science and Engineering, Southwest University, Chongqing, 400700, China	Yang Y., College of Food Science, Southwest University, Chongqing, 400700, China, National Teaching Demonstration Center of Food Science and Engineering, Southwest University, Chongqing, 400700, China; Yang Y., College of Food Science, Southwest University, Chongqing, 400700, China, National Teaching Demonstration Center of Food Science and Engineering, Southwest University, Chongqing, 400700, Ch…	The effects of six kinds of starter cultures on the volatile components and sensory quality of pickled white radish were stud-ied. The volatile components of pickled radish were qualitatively and semi-quantitatively analyzed. Cluster analysis was used to explore the correlation between volatile components and strains. Flash Profile(FP) method was used to compare the quality differences of pickled…	correlation analysis; pickled radish; sensory evaluation; starter cultures; volatile components								CHEN G., The history and development of Chinese pickles[ J], Food and Fermentation Technology, 46, 3, pp. 1-5, (2010); WANG Y, HU Y, FANG H M, Et al., Study on processing technology of pickled radish[ J], Science and Technology of Food Industry, 42, 11, pp. 185-191, (2021); MARCO M L, HEENEY D, BINDA S, Et al., Health benefits of fermented foods: Microbiota and beyond [ J ], Current Opinion in Bi…	Y. Zhang; College of Food Science, Southwest University, Chongqing, 400700, China; email: zhangyu_512@sina.cn		China National Research Institute of Food and Fermentation Industries Co. Ltd						0253990X				Chinese	Food. Ferment. Ind.	Article	Final		Scopus	2-s2.0-85159711107
Wang D.; Luo W.-Z.; Zhang D.-D.; Li R.; Kong Z.-Q.; Song J.; Dai X.-F.; Alkan N.; Chen J.-Y.	Wang, Dan (57403508200); Luo, Wan-Zhen (58125504000); Zhang, Dan-Dan (57148729200); Li, Ran (57219730122); Kong, Zhi-Qiang (37021579500); Song, Jian (56576633800); Dai, Xiao-Feng (55624536800); Alkan, Noam (6603134114); Chen, Jie-Yin (36058572900)	57403508200; 58125504000; 57148729200; 57219730122; 37021579500; 56576633800; 55624536800; 6603134114; 36058572900	Insights into the Biocontrol Function of a Burkholderia gladioli Strain against Botrytis cinerea	2023	Microbiology Spectrum	11	2					5	10.1128/spectrum.04805-22	https://www.scopus.com/inward/record.uri?eid=2-s2.0-85154067620&doi=10.1128%2fspectrum.04805-22&partnerID=40&md5=d24fef56d1032766adca1d94e522f4af	State Key Laboratory for Biology of Plant Diseases and Insect Pests, Institute of Plant Protection, Chinese Academy of Agricultural Sciences, Beijing, China; Western Agricultural Research Center, Chinese Academy of Agricultural Sciences, Changji, China; College of Agronomy, Xinjiang Agricultural University, Urumqi, China; Department of Postharvest Science, Agricultural Research Organization, Volc…	Wang D., State Key Laboratory for Biology of Plant Diseases and Insect Pests, Institute of Plant Protection, Chinese Academy of Agricultural Sciences, Beijing, China, Western Agricultural Research Center, Chinese Academy of Agricultural Sciences, Changji, China; Luo W.-Z., State Key Laboratory for Biology of Plant Diseases and Insect Pests, Institute of Plant Protection, Chinese Academy of Agricu…	Pathogenic fungi are the main cause of yield loss and postharvest loss of crops. In recent years, some antifungal microorganisms have been exploited and applied to prevent and control pathogenic fungi. In this study, an antagonistic bacteria KRS027 isolated from the soil rhizosphere of a healthy cotton plant from an infected field was identified as Burkholderia gladioli by morphological identific…	biocontrol; Botrytis cinerea; Burkholderia gladioli; plant growth promotion; plant immunity	ethylene; guanine nucleotide binding protein; jasmonic acid; melanin; nitrogen; phosphate; potassium; salicylic acid; siderophore; volatile agent; volatile organic compound; antifungal activity; Article; autophagy (cellular); bacterial strain; bacterium identification; bacterium isolate; biological control agent; biosynthesis; Botrytis cinerea; Burkholderia gladioli; cell vacuole; controlled stud…		ethylene, 74-85-1; jasmonic acid, 6894-38-8; melanin, 8049-97-6; nitrogen, 7727-37-9; phosphate, 14066-19-4, 14265-44-2; potassium, 7440-09-7; salicylic acid, 63-36-5, 69-72-7			National Key Research and Development Program of China, NKRDPC, (2022YFD1400300, 2022YFE0111300, 2022YFE0130800)	This work was supported by National Key Research and Development Program of China grants 2022YFE0111300, 2022YFE0130800, and 2022YFD1400300. J.-Y.C., N.A., and X.-F.D. conceived and designed the experiments. D.W., W.-Z.L., D.-D.Z., R.L., Z.-Q.K., and J.S. performed the experiments. D.W. analyzed the data and wrote the initial draft. J.-Y.C., N.A., and X.-F.D. wrote, reviewed and edited the manusc…	Doehlemann G, Okmen B, Zhu W, Sharon A., Plant pathogenic fungi, Microbiol Spectr, 5, pp. 703-726, (2017); Strange RN, Scott PR., Plant disease: A threat to global food security, Annu Rev Phytopathol, 43, pp. 83-116, (2005); Elad Y., Biological control of grape grey mould by Trichoderma harzianum, Crop Protection, 13, pp. 35-38, (1994); Esmaeel Q, Jacquard C, Clement C, Sanchez L, Ait Barka E., G…	J.-Y. Chen; State Key Laboratory for Biology of Plant Diseases and Insect Pests, Institute of Plant Protection, Chinese Academy of Agricultural Sciences, Beijing, China; email: chenjieyin@caas.cn; N. Alkan; Department of Postharvest Science, Agricultural Research Organization, Volcani Institute, Rishon LeZion, Israel; email: noamal@volcani.agri.gov.il		American Society for Microbiology						21650497			36861984	English	Microbiol. Spectr.	Article	Final	All Open Access; Gold Open Access; Green Open Access	Scopus	2-s2.0-85154067620
Tyagi S.; Kumar R.; Lee K.J.	Tyagi, Swati (57190016807); Kumar, Robin (57217175383); Lee, Kui Jae (8947894600)	57190016807; 57217175383; 8947894600	Microbial volatiles as new players for sustainable agriculture	2023	Microbial Bioprocesses: Applications and Perspectives				21	36	15	0	10.1016/B978-0-323-95332-0.00010-7	https://www.scopus.com/inward/record.uri?eid=2-s2.0-85161189821&doi=10.1016%2fB978-0-323-95332-0.00010-7&partnerID=40&md5=49626d776f02b7feed4325968b90f8f6	IRRI-South Asia Regional Centre, Varanasi, India; Department of Soil Science and Agricultural Chemistry, Acharya Narendra Deva University of Agriculture and Technology, Uttar Pradesh, Kumarganj, India; Department of Biotechnology, Jeonbuk National University, Iksan, South Korea	Tyagi S., IRRI-South Asia Regional Centre, Varanasi, India; Kumar R., Department of Soil Science and Agricultural Chemistry, Acharya Narendra Deva University of Agriculture and Technology, Uttar Pradesh, Kumarganj, India; Lee K.J., Department of Biotechnology, Jeonbuk National University, Iksan, South Korea	The microbes are omnipresent in nature, and the interactions of microbes (including bacteria, fungi, and archaea) with plants and each other form the complex network of interactions which might be beneficial or harmful for the interacting partner. Volatile organic compounds released from microbes are dynamic in nature and serve as signaling molecule for inter- and intraspecies communication among…	Alterative; Chemical fertilizers and pesticides; Microbial volatiles; Plant growth promotion; Sustainable agriculture								Abis L., Loubet B., Ciuraru R., Lafouge F., Houot S., Nowak V., Julie Tripied J., Dequiedt S., Maron P.A., Sadet-Bourgeteau S., Reduced microbial diversity induces larger volatile organic compound emissions from soils, Scientific Reports, 10, 1, (2020); Agisha V.N., Kumar A., Eapen S.J., Sheoran N., Suseelabhai R., Broad-spectrum antimicrobial activity of volatile organic compounds from endophyti…			Elsevier							978-032395332-0			English	Microb. Bioprocesses: Applications and Perspectives	Book chapter	Final		Scopus	2-s2.0-85161189821
Nievierowski T.H.; Veras F.F.; Silveira R.D.; Giocastro B.; Aloisi I.; Tranchida P.Q.; Dugo P.; Brandelli A.; Zini C.A.; Welke J.E.	Nievierowski, Tássia Henrique (57220835317); Veras, Flávio Fonseca (36169999500); Silveira, Rafaela Diogo (57221683492); Giocastro, Barbara (57200174256); Aloisi, Ivan (57202544323); Tranchida, Peter Q. (6602938554); Dugo, Paola (7003836481); Brandelli, Adriano (35577298900); Zini, Claudia Alcaraz (7005858549); Welke, Juliane Elisa (57201923755)	57220835317; 36169999500; 57221683492; 57200174256; 57202544323; 6602938554; 7003836481; 35577298900; 7005858549; 57201923755	A Bacillus-based biofungicide agent prevents ochratoxins occurrence in grapes and impacts the volatile profile throughout the Chardonnay winemaking stages	2023	International Journal of Food Microbiology	389		110107				7	10.1016/j.ijfoodmicro.2023.110107	https://www.scopus.com/inward/record.uri?eid=2-s2.0-85147121185&doi=10.1016%2fj.ijfoodmicro.2023.110107&partnerID=40&md5=977ddff7540547ac6e5b8bdf13d42a19	Institute of Food Science and Technology, Federal University of Rio Grande do Sul (UFRGS), Bento Gonçalves Avenue, RS, Porto Alegre, 9500, Brazil; Department of Chemical, Biological, Pharmaceutical and Environmental Sciences, University of Messina, Messina, Italy; Institute of Chemistry, UFRGS, Brazil	Nievierowski T.H., Institute of Food Science and Technology, Federal University of Rio Grande do Sul (UFRGS), Bento Gonçalves Avenue, RS, Porto Alegre, 9500, Brazil; Veras F.F., Institute of Food Science and Technology, Federal University of Rio Grande do Sul (UFRGS), Bento Gonçalves Avenue, RS, Porto Alegre, 9500, Brazil; Silveira R.D., Institute of Food Science and Technology, Federal Universit…	Bacillus-based biocontrol agents have emerged as a strategy to eliminate or reduce the use of synthetic fungicides that are detrimental to health and the environment. In vineyards, a special concern arises from the control of Aspergillus carbonarius, a fungus known for its potential to produce ochratoxins. Ochratoxin A (OTA) is the most toxic form among ochratoxins and its maximum limit in wine h…	Aspergillus carbonarius; Bacillus velezensis; Biological control; GC × GC/MS; LC-QToF-MS; Ochratoxin A	Chromatography, Liquid; Europe; Food Contamination; Ochratoxins; Vitis; Wine; fungicide; n formyl ochratoxin alpha amide; ochratoxin; ochratoxin alpha; ochratoxin alpha amide; ochratoxin alpha methyl ester; ochratoxin beta; unclassified drug; volatile agent; ochratoxin; Article; Aspergillus carbonarius; Bacillus velezensis; biological pest control; concentration (parameter); controlled study; eva…		ochratoxin, 303-47-9, 37203-43-3; Ochratoxins,			Edital Universal, (2016 408625/2016-3); Coordenação de Aperfeiçoamento de Pessoal de Nível Superior, CAPES, (88882.439802/2019-01); Conselho Nacional de Desenvolvimento Científico e Tecnológico, CNPq; Fundação de Amparo à Pesquisa do Estado do Rio Grande do Sul, FAPERGS, (19/2551-0001855-0)	The authors thank Coordination for the Improvement of Higher Education Personnel (CAPES, Coordenação de Aperfeiçoamento de Pessoal de Nível Superior – Tassia's scholarship DS: 88882.439802/2019-01 ), National Council for Scientific and Technological Development (CNPq, Conselho Nacional de Desenvolvimento Científico e Tecnológico, Edital Universal 2016 408625/2016-3 ), Research Support Foundation …	Bittner A., Cramer B., Harrer H., Humpf H.U., Structure elucidation and in vitro cytotoxicity of ochratoxin α amide, a new degradation product of ochratoxin a, Mycotoxin Res., 31, 2, pp. 83-90, (2015); Brasil, Decreto n° 8.198, de 20 de fevereiro de 2014, (2014); Brasil, Agência Nacional de Vigilância Sanitária. Instrução Normativa - IN n° 160, de 1 de julho de 2022. Estabelece os limites máximos…	J.E. Welke; Institute of Food Science and Technology, Federal University of Rio Grande do Sul (UFRGS), Porto Alegre, Bento Gonçalves Avenue, RS, 9500, Brazil; email: juliane.welke@ufrgs.br		Elsevier B.V.						01681605		IJFMD	36731201	English	Int. J. Food Microbiol.	Article	Final		Scopus	2-s2.0-85147121185
Almaliki H.S.; Niu M.; Keller N.P.; Yin G.; Bennett J.W.	Almaliki, Hadeel S. (58205480800); Niu, Mengyao (57194168873); Keller, Nancy P. (7103156449); Yin, Guohua (56015085300); Bennett, Joan W. (7404251005)	58205480800; 57194168873; 7103156449; 56015085300; 7404251005	Mutational Analysis of Aspergillus fumigatus Volatile Oxylipins in a Drosophila Eclosion Assay	2023	Journal of Fungi	9	4	402				2	10.3390/jof9040402	https://www.scopus.com/inward/record.uri?eid=2-s2.0-85154066816&doi=10.3390%2fjof9040402&partnerID=40&md5=70106f03fb3b8f7ef20a697f41dc4164	Technical Institute of Samawa, Al-Furat Al-Awsat Technical University, Samawa, 66001, Iraq; Department of Medical Microbiology and Immunology, University of Wisconsin-Madison, Madison, 53706, WI, United States; Peking University Institute of Advanced Agricultural Sciences, Shandong Laboratory of Advanced Agricultural Sciences in Weifang, Weifang, 261325, China; Department of Plant Biology, Rutger…	Almaliki H.S., Technical Institute of Samawa, Al-Furat Al-Awsat Technical University, Samawa, 66001, Iraq; Niu M., Department of Medical Microbiology and Immunology, University of Wisconsin-Madison, Madison, 53706, WI, United States; Keller N.P., Department of Medical Microbiology and Immunology, University of Wisconsin-Madison, Madison, 53706, WI, United States; Yin G., Peking University Institu…	Aspergillus fumigatus is a ubiquitous opportunistic pathogen. We have previously reported that volatile organic compounds (VOCs) produced by A. fumigatus cause delays in metamorphosis, morphological abnormalities, and death in a Drosophila melanogaster eclosion model. Here, we developed A. fumigatus deletion mutants with blocked oxylipin biosynthesis pathways (∆ppoABC) and then exposed the third …	Aspergillus fumigatus; Drosophila innate immunity; eclosion assay; oxylipins; volatile organic compounds (VOCs)						National Institutes of Health, NIH, (R01 AI150669-03); Agricultural Research Service, ARS, (58-2030-6-053); Higher Committee for Education Development in Iraq, HCED	This work was funded by a scholarship and stipend to H.A. by the Higher Committee for Education Development in Iraq (HCED). Partial funding came from a USDA-ARS Cooperative Agreement (58-2030-6-053) to J.W.B. and by the National Institutes of Health (R01 AI150669-03) to N.P.K.	Latge J.-P., Chamilos G., Aspergillus fumigatus and aspergillosis in 2019, Clin. Microbiol. Rev, 33, (2019); Latge J.-P., Aspergillus fumigatus and aspergillosis, Clin. Microbiol. Rev, 12, pp. 310-350, (1999); Gregg K.S., Kauffman C.A., Invasive aspergillosis: Epidemiology, clinical aspects, and treatment, Semin. Respir. Crit. Care Med, 36, pp. 662-672, (2015); Dagenais T.R., Keller N.P., Pathoge…	G. Yin; Peking University Institute of Advanced Agricultural Sciences, Shandong Laboratory of Advanced Agricultural Sciences in Weifang, Weifang, 261325, China; email: guohua.yin@pku-iaas.edu.cn		MDPI						2309608X				English	J. Fungi	Article	Final	All Open Access; Gold Open Access; Green Open Access	Scopus	2-s2.0-85154066816
Bai J.; Xu Z.; Li L.; Zhang Y.; Diao J.; Cao J.; Xu L.; Ma L.	Bai, Jianyang (57202012930); Xu, Zhe (57218149191); Li, Lu (56424999500); Zhang, Yue (57215550903); Diao, Jian (56740385900); Cao, Jingyu (57850189700); Xu, Letian (56652770600); Ma, Ling (55720981800)	57202012930; 57218149191; 56424999500; 57215550903; 56740385900; 57850189700; 56652770600; 55720981800	Gut bacterial microbiota of Lymantria dispar asiatica and its involvement in Beauveria bassiana infection	2023	Journal of Invertebrate Pathology	197		107897				7	10.1016/j.jip.2023.107897	https://www.scopus.com/inward/record.uri?eid=2-s2.0-85148337212&doi=10.1016%2fj.jip.2023.107897&partnerID=40&md5=91d8a55a291b178d219769d3b3195bdf	Department of Forest Protection, College of Forestry, Northeast Forestry University, Harbin, 150040, China; State Key Laboratory of Biocatalysis and Enzyme Engineering, School of Life Sciences, Hubei University, Wuhan, China; Forest Protection Technology Innovation Center, Harbin, China	Bai J., Department of Forest Protection, College of Forestry, Northeast Forestry University, Harbin, 150040, China, State Key Laboratory of Biocatalysis and Enzyme Engineering, School of Life Sciences, Hubei University, Wuhan, China; Xu Z., Department of Forest Protection, College of Forestry, Northeast Forestry University, Harbin, 150040, China; Li L., Department of Forest Protection, College of…	The gut bacterial microbiota of insects has been shown to play essential roles in processes related to physiology, metabolism, and innate immunity. In this study, we firstly performed a broad analysis of the gut bacteria in Lymantria dispar asiatica, one of the most devastating forestry defoliators. We analyzed the bacterial composition among different individuals from lab-reared or wild-collecte…	16S rRNA; Beauveria bassiana; Gut microbiota; Interactions; Lymantria dispar asiatica	Animals; Bacteria; Beauveria; Gastrointestinal Microbiome; Larva; Microbiota; Moths; animal; bacterium; Beauveria; intestine flora; larva; microbiology; microflora; moth					National Natural Science Foundation of China, NSFC, (31770688, 32071773, 32271882)	This project was financially supported by the Natural Science Foundation of China (32071773, 32271882, 31770688).	Acevedo F.E., Peiffer M., Tan C.W., Et al., Fall Armyworm-Associated Gut Bacteria Modulate Plant Defense Responses, Mol Plant Microbe Interact, 30, pp. 127-137, (2017); Bai J., Xu Z., Li L., Ma W., Xu L., Ma L., Temporospatial modulation of Lymantria dispar immune system against an entomopathogenic fungal infection, Pest Manag Sci, 76, pp. 3982-3989, (2020); Bai J., Li L., Xu Z., Et al., Mutation…	L. Xu; Department of Forest Protection, College of Forestry, Northeast Forestry University, Harbin, 150040, China; email: letian0926@163.com		Academic Press Inc.						00222011		JIVPA	36806463	English	J. Invertebr. Pathol.	Article	Final		Scopus	2-s2.0-85148337212
Qin Y.-L.; Zhang S.-B.; Ding W.-Z.; Lv Y.-Y.; Zhai H.-C.; Wei S.; Ma P.-A.; Hu Y.-S.	Qin, Yu-Liang (57266118900); Zhang, Shuai-Bing (35212831800); Ding, Wen-Zheng (57932674800); Lv, Yang-Yong (54398903000); Zhai, Huan-Chen (55621100300); Wei, Shan (57045166000); Ma, Ping-An (56523916900); Hu, Yuan-Sen (35210181400)	57266118900; 35212831800; 57932674800; 54398903000; 55621100300; 57045166000; 56523916900; 35210181400	The effect of volatile compounds of Syzygium aromaticum flower buds against Aspergillus flavus growth on wheat grain at postharvest stage	2023	Food Control	145		109450				7	10.1016/j.foodcont.2022.109450	https://www.scopus.com/inward/record.uri?eid=2-s2.0-85140085744&doi=10.1016%2fj.foodcont.2022.109450&partnerID=40&md5=051bab5ce3b5759253b11e59158135c2	School of Biological Engineering, Henan University of Technology, Zhengzhou, 450001, China	Qin Y.-L., School of Biological Engineering, Henan University of Technology, Zhengzhou, 450001, China; Zhang S.-B., School of Biological Engineering, Henan University of Technology, Zhengzhou, 450001, China; Ding W.-Z., School of Biological Engineering, Henan University of Technology, Zhengzhou, 450001, China; Lv Y.-Y., School of Biological Engineering, Henan University of Technology, Zhengzhou, …	Reducing the postharvest loss of cereal grains caused by deleterious fungi is critically important for the grain supply chain. Exploring antifungal constituents of plant volatile organic compounds (PVOCs) could promote the development of natural gaseous fungicides in controlling the decay of postharvest grains. In this study, PVOCs were extracted from clove (Syzygium aromaticum L.) buds and the p…	Aspergillus flavus; Eugenol; Postharvest grains; Syzygium aromaticum, L; Volatile organic compounds						Natural Scientifc Research Innovation Foundation of Henan University of Technology, (2020ZKCJ01); Scientifc Research Foundation of Henan University of Technology, (2018RCJH14); National Natural Science Foundation of China, NSFC, (31772023); Henan University of Technology, HUT; National Key Research and Development Program of China, NKRDPC, (2019YFC1605303-04); Henan Provincial Science and Technol…	This work was supported by the National Key Research and Development Plan of China (grant number 2019YFC1605303-04 ), the National Natural Science Foundation of China (grant number 31772023 ), the Scientifc and Technological Research Project of Henan Province (grant number 212102110193 ), the Natural Scientifc Research Innovation Foundation of Henan University of Technology (grant number 2020ZKCJ…	Anwar S., Bhandari U., Panda B.P., Dubey K., Khan W., Ahmad S., Trigonelline inhibits intestinal microbial metabolism of choline and its associated cardiovascular risk, Journal of Pharmaceutical and Biomedical Analysis, 159, pp. 100-112, (2018); Baradwaj R.G., Rao M.V., Senthil Kumar T., Novel purification of 1'S-1'-Acetoxychavicol acetate from Alpinia galanga and its cytotoxic plus antiprolifera…	S.-B. Zhang; School of Biological Engineering, Henan University of Technology, Zhengzhou, 100 Lianhua Street, Henan, 450001, China; email: shbzhang@163.com; Y.-S. Hu; School of Biological Engineering, Henan University of Technology, Zhengzhou, 100 Lianhua Street, Henan, 450001, China; email: hys308@126.com		Elsevier Ltd						09567135		FOOCE		English	Food Control	Article	Final		Scopus	2-s2.0-85140085744
Lindmark M.; Ganji S.; Wallin E.A.; Schlyter F.; Unelius C.R.	Lindmark, Matilda (57217479660); Ganji, Suresh (57206470337); Wallin, Erika A. (36775520900); Schlyter, Fredrik (55908956300); Unelius, C. Rikard (6603774096)	57217479660; 57206470337; 36775520900; 55908956300; 6603774096	Semiochemicals produced by fungal bark beetle symbiont Endoconidiophora rufipennis and the discovery of an anti-attractant for Ips typographus	2023	PLoS ONE	18	4 April	e0283906				3	10.1371/journal.pone.0283906	https://www.scopus.com/inward/record.uri?eid=2-s2.0-85151797343&doi=10.1371%2fjournal.pone.0283906&partnerID=40&md5=a364d9782d8251b82e86fbe3352721a8	Biology, Department of Natural Sciences, Mid Sweden University, Sundsvall, Sweden; Faculty of Health and Life Sciences, Linnaeus University, Kalmar, Sweden; Eco-Chemistry, Department of Chemical Engineering, Mid Sweden University, Sundsvall, Sweden; Czech University of Life Sciences Prague, Faculty of Forestry and Wood Sciences, Excellent Team for Mitigation (ETM), Suchdol, Czech Republic; Chemic…	Lindmark M., Biology, Department of Natural Sciences, Mid Sweden University, Sundsvall, Sweden; Ganji S., Faculty of Health and Life Sciences, Linnaeus University, Kalmar, Sweden; Wallin E.A., Eco-Chemistry, Department of Chemical Engineering, Mid Sweden University, Sundsvall, Sweden; Schlyter F., Czech University of Life Sciences Prague, Faculty of Forestry and Wood Sciences, Excellent Team for …	Bark beetles vector symbiotic fungal species into their host trees during mass attacks. The symbiotic relationship with blue stain fungi of the Ascomycetes, including genera of Endoconidiophora (syn. = Ceratocystis), promotes successful establishment whereby the microbes help to overcome the host trees’ defence and degrade toxic resins. This is the first study to evaluate both the volatile emissi…		Animals; Ascomycota; Coleoptera; Pheromones; Plant Bark; Weevils; carboxyl group; citronellyl acetate; geranyl acetate; geranyl acetone; isopentyl acetate; sulcatol acetate; unclassified drug; 2-phenylethyl acetate; geranylacetone; methylheptenone; pheromone; sulcatol; Article; Ascomycetes; bark; beetle; controlled study; endoconidiophora rufipennis; fungus; gas chromatography; Ips; ips typograph…		geranyl acetate, 105-87-3; isopentyl acetate, 123-92-2; 2-phenylethyl acetate, ; geranylacetone, ; methylheptenone, ; Pheromones, ; sulcatol,			Czech University of Life Sciences; Regional Development Fund for Västernorrland, (17RS484, 20201370, RUN/94/2017); Carl Tryggers Stiftelse för Vetenskaplig Forskning; Sveriges Lantbruksuniversitet, SLU; Linnéuniversitetet; Tillväxtverket, (EXTEMIT-K CZ.02.1.01/0.0/0.0/15_003/ 0000433)	This work was supported by two grants from The Carl Trygger Foundation, (CRU and SG), and Linnaeus University, Kalmar, Sweden. This research was also financially supported by the Regional Development Fund for Västernorrland (20201370), Jämtland/Härjedalen (RUN/94/2017) and Västernorrland (17RS484) county and the Swedish Agency for Economic and Regional Growth (EAW and ML). FS was supported by pro…	Krokene P., Conifer defense and resistance to bark beetles, Bark beetles, pp. 177-207, (2015); Franceschi VR, Krokene P, Christiansen E, Krekling T., Anatomical and chemical defenses of conifer bark against bark beetles and other pests, New Phytologist, 167, 2, pp. 353-375, (2005); Everaerts C, Gregoire J-C, Merlin J., The toxicity of Norway spruce monoterpenes to two bark beetle species and thei…	C.R. Unelius; Faculty of Health and Life Sciences, Linnaeus University, Kalmar, Sweden; email: rikard.unelius@lnu.se		Public Library of Science						19326203		POLNC	37023040	English	PLoS ONE	Article	Final	All Open Access; Gold Open Access; Green Open Access	Scopus	2-s2.0-85151797343
[truncated: 1,942 more rows]

## Sheet: 20240414_mould
Authors	Author full names	Author(s) ID	Title	Year	Source title	Volume	Issue	Art. No.	Page start	Page end	Page count	Cited by	DOI	Link	Affiliations	Authors with affiliations	Abstract	Author Keywords	Index Keywords	Molecular Sequence Numbers	Chemicals/CAS	Tradenames	Manufacturers	Funding Details	Funding Texts	References	Correspondence Address	Editors	Publisher	Sponsors	Conference name	Conference date	Conference location	Conference code	ISSN	ISBN	CODEN	PubMed ID	Language of Original Document	Abbreviated Source Title	Document Type	Publication Stage	Open Access	Source	EID
[truncated: 203 more rows]

## Sheet: 20240414_Mushroom
Authors	Author full names	Author(s) ID	Title	Year	Source title	Volume	Issue	Art. No.	Page start	Page end	Page count	Cited by	DOI	Link	Affiliations	Authors with affiliations	Abstract	Author Keywords	Index Keywords	Molecular Sequence Numbers	Chemicals/CAS	Tradenames	Manufacturers	Funding Details	Funding Texts	References	Correspondence Address	Editors	Publisher	Sponsors	Conference name	Conference date	Conference location	Conference code	ISSN	ISBN	CODEN	PubMed ID	Language of Original Document	Abbreviated Source Title	Document Type	Publication Stage	Open Access	Source	EID
[truncated: 258 more rows]

## Sheet: 20240414_Yeast
Authors	Author full names	Author(s) ID	Title	Year	Source title	Volume	Issue	Art. No.	Page start	Page end	Page count	Cited by	DOI	Link	Affiliations	Authors with affiliations	Abstract	Author Keywords	Index Keywords	Molecular Sequence Numbers	Chemicals/CAS	Tradenames	Manufacturers	Funding Details	Funding Texts	References	Correspondence Address	Editors	Publisher	Sponsors	Conference name	Conference date	Conference location	Conference code	ISSN	ISBN	CODEN	PubMed ID	Language of Original Document	Abbreviated Source Title	Document Type	Publication Stage	Open Access	Source	EID
[truncated: 1,212 more rows]

## Sheet: Time period seperately
	Fung	Mould	Mushroom	Yeast			Fung	Mould	Mushroom	Yeast	All	All (cumulative)
	2023	2023	2023	2023		2023	219	5	30	115	369	3738
	2023	2023	2023	2023		2022	194	12	29	109	344	3369
	2023	2023	2023	2023		2021	174	6	27	110	317	3025
[truncated: 2,062 more rows]
