# Supplementary material for: A bibliometric analysis of fungal volatile organic compounds
Source: Fungal Biol Biotechnol. 2025 Jul 2;12:12. doi: 10.1186/s40694-025-00203-x (PMC12219455; doi:10.1186/s40694-025-00203-x)
Supplement: Supplementary file 1 — Supplementary Material 1 [file 40694_2025_203_MOESM1_ESM.zip › Supplementary files/Time trends/vos_2000_map.txt]

id	label	x	y	cluster	weight<Links>	weight<Total link strength>	weight<Occurrences>	score<Avg. pub. year>	score<Avg. citations>	score<Avg. norm. citations>
59	amino acids	-0.3748	-0.167	3	5	6	5	2001.6	80.2	1.3452
93	aroma	-0.4211	-0.2632	3	6	7	5	2001.8	101.6	1.6792
109	bacteria	-0.3039	0.1504	2	5	7	6	2002	65.6667	1.0721
137	biological control	-0.437	0.1182	2	6	6	8	2001.75	40.125	0.7117
138	biological factors	1.9899	-0.1518	5	2	10	5	2003	1.2	0.0258
244	electronic nose	0.232	-0.0627	1	1	3	5	2004	44.6	0.8745
249	endophyte	-0.5182	0.2031	2	2	2	6	2002.5	157.8333	2.4214
259	environmental medicine	1.8689	-0.1033	5	3	11	6	2002.6667	2	0.0341
281	fermentation	-0.7621	-0.2753	4	6	15	10	2001.6	60.2	1.0469
327	fungi	-0.0083	0.2412	1	7	8	11	2001.4545	139.1818	2.2363
349	gc-ms	-0.8619	-0.1408	4	4	8	5	2001.8	69.6	1.1575
418	indoor air	0.2554	0.2842	1	4	7	6	2001.8333	40.6667	0.8342
420	indoor air quality	1.996	-0.0741	5	2	10	5	2003	1.2	0.0258
502	mvoc	0.2103	0.3396	1	4	6	8	2002.5	39.125	0.7525
507	mycotoxins	0.1716	0.2374	1	4	5	6	2001.6667	82.6667	1.5892
642	saccharomyces cerevisiae	-0.5653	-0.4092	3	5	10	12	2001.6667	135.6667	1.9983
696	spme	-0.7429	0.236	2	1	1	5	2003	90	1.7512
771	volatile	-0.6269	0.1469	2	10	12	14	2001.7143	77.1429	1.2376
786	volatile organic compounds	0.0989	0.0336	1	12	18	19	2002.7895	75	1.3975
806	wine	-0.5992	-0.2788	3	8	25	18	2002.2778	55.0556	0.996
821	yeast	-0.6012	-0.0643	4	9	23	19	2001.8947	53.4737	0.8451
