# Supplementary material for: A bibliometric analysis of fungal volatile organic compounds
Source: Fungal Biol Biotechnol. 2025 Jul 2;12:12. doi: 10.1186/s40694-025-00203-x (PMC12219455; doi:10.1186/s40694-025-00203-x)
Supplement: Supplementary file 1 — Supplementary Material 1 [file 40694_2025_203_MOESM1_ESM.zip › Supplementary files/Time trends/vos_2000_net.txt]

59	93	1
59	137	1
59	642	1
59	786	1
59	806	2
93	642	1
93	771	1
93	786	1
93	806	2
93	821	1
109	137	1
109	327	1
109	771	1
109	786	1
109	821	3
137	249	1
137	771	1
137	786	1
137	821	1
138	259	5
138	420	5
244	786	3
249	771	1
259	420	5
259	786	1
281	349	2
281	642	2
281	771	1
281	786	1
281	806	5
281	821	4
327	418	1
327	502	1
327	507	1
327	771	1
327	786	2
327	821	1
349	771	1
349	806	2
349	821	3
418	502	3
418	507	1
418	786	2
502	507	1
502	786	1
507	786	2
642	806	5
642	821	1
696	771	1
771	806	1
771	821	3
786	806	2
806	821	6
