# Supplementary material for: A bibliometric analysis of fungal volatile organic compounds
Source: Fungal Biol Biotechnol. 2025 Jul 2;12:12. doi: 10.1186/s40694-025-00203-x (PMC12219455; doi:10.1186/s40694-025-00203-x)
Supplement: Supplementary file 1 — Supplementary Material 1 [file 40694_2025_203_MOESM1_ESM.zip › Supplementary files/Time trends/vos_2005_map.txt]

id	label	x	y	cluster	weight<Links>	weight<Total link strength>	weight<Occurrences>	score<Avg. pub. year>	score<Avg. citations>	score<Avg. norm. citations>
8	1-octen-3-ol	-0.2436	-0.3494	4	5	5	8	2007.875	79.875	1.6904
77	alcoholic fermentation	1.2038	0.2167	3	3	7	6	2007.3333	32.3333	0.6915
113	antifungal activity	-0.8842	-0.2171	2	7	15	18	2008.0556	70.3333	1.442
119	antimicrobial activity	-1.0418	-0.0283	2	4	11	11	2008.6364	43.5455	0.8621
132	aroma compounds	0.8793	0.2062	3	9	28	18	2007.1111	81.1667	1.5779
163	bacteria	-0.0386	-0.1975	4	7	13	12	2006.5	78.5	1.4958
191	biocontrol	0.2075	-0.4027	4	7	10	18	2007.8889	61.1111	1.2441
199	biofumigation	-0.34	-0.6653	4	5	9	7	2007.1429	44.7143	0.9086
224	botrytis cinerea	-0.1767	-0.4669	4	11	12	13	2007.6923	96.7692	1.9687
420	electronic nose	-0.6008	0.2649	2	4	5	6	2006.5	45.1667	0.8515
430	endophytic fungi	-1.0897	0.0623	2	3	6	5	2008.6	52.6	1.0448
447	essential oil	-0.8024	-0.0726	2	6	17	20	2008.35	61.35	1.2874
450	esters	1.3862	-0.3637	3	2	3	5	2007.6	75.2	1.4444
468	fermentation	1.0982	-0.0098	3	6	29	18	2008	43.3889	0.8991
536	fungal volatiles	-0.8087	0.1736	2	3	4	6	2007.3333	47.5	0.9264
537	fungi	-0.3177	0.2017	1	9	19	22	2007.2727	49.4091	0.9828
563	gas chromatography	0.4067	0.3842	1	5	6	5	2008.6	24	0.4863
573	gc-ms	-0.3676	-0.0527	2	14	26	27	2008.037	65.1481	1.3208
702	indoor air	-0.1803	0.555	1	5	7	5	2006.4	22	0.4232
887	mould	-0.0158	0.6061	1	6	10	13	2007.2308	19.3846	0.3607
898	muscodor albus	-0.393	-0.7521	4	3	7	7	2007.2857	55.4286	1.117
907	mvoc	-0.1312	0.4607	1	8	11	9	2007.2222	33.1111	0.6437
922	mycotoxins	-0.2628	0.6481	1	6	8	7	2007.4286	35.8571	0.7775
1034	penicillium expansum	0.1155	-0.4605	4	5	8	5	2007.6	26.6	0.5343
1204	saccharomyces cerevisiae	1.0537	-0.2104	3	11	43	31	2007.7097	65.4516	1.3761
1249	sick building syndrome	-0.3593	0.5705	1	3	8	5	2008.8	77	1.6914
1282	spme	0.0783	0.07	1	9	16	11	2008.9091	44	0.9403
1425	voc	0.0023	0.4466	1	5	6	13	2008.4615	55.4615	1.1723
1429	volatile	-0.4035	-0.5676	4	7	13	12	2007.4167	57.25	1.1216
1430	volatile acidity	1.3234	-0.0142	3	5	5	5	2006.6	107.2	2.075
1446	volatile oil	-1.1524	-0.0743	2	3	7	5	2007.6	33	0.687
1449	volatile organic compounds	0.2669	0.2213	1	17	51	61	2007.6393	53.4098	1.1036
1458	volatiles	-0.146	-0.0485	2	11	15	22	2008	69.1818	1.423
1473	wine	0.8389	-0.1371	3	9	33	27	2007.7778	67.7778	1.3573
1499	yeast	0.8953	0.0029	3	13	57	46	2007.6522	63.3043	1.2717
