# Supplementary material for: A bibliometric analysis of fungal volatile organic compounds
Source: Fungal Biol Biotechnol. 2025 Jul 2;12:12. doi: 10.1186/s40694-025-00203-x (PMC12219455; doi:10.1186/s40694-025-00203-x)
Supplement: Supplementary file 1 — Supplementary Material 1 [file 40694_2025_203_MOESM1_ESM.zip › Supplementary files/Time trends/vos_2005_net.txt]

8	224	1
8	537	1
8	573	1
8	1204	1
8	1429	1
77	1204	3
77	1449	2
77	1499	2
113	224	1
113	447	7
113	573	1
113	1429	1
113	1446	3
113	1449	1
113	1458	1
119	430	3
119	447	5
119	1446	2
119	1458	1
132	468	5
132	563	1
132	887	1
132	1204	4
132	1430	1
132	1449	2
132	1458	1
132	1473	6
132	1499	7
163	191	2
163	199	1
163	537	5
163	573	1
163	1449	1
163	1458	1
163	1499	2
191	224	1
191	1034	3
191	1204	1
191	1458	1
191	1473	1
191	1499	1
199	224	1
199	537	1
199	898	3
199	1429	3
224	447	1
224	573	1
224	898	1
224	1034	2
224	1282	1
224	1449	1
224	1458	1
420	536	1
420	537	2
420	573	1
420	907	1
430	536	1
430	1446	2
447	702	1
447	1449	2
447	1458	1
450	1204	2
450	1499	1
468	1204	8
468	1430	1
468	1458	2
468	1473	2
468	1499	11
536	573	2
537	573	1
537	907	2
537	922	2
537	1249	3
537	1449	2
563	907	1
563	1282	1
563	1449	1
563	1499	2
573	1034	1
573	1282	3
573	1425	1
573	1429	3
573	1449	5
573	1458	4
573	1473	1
702	887	2
702	907	2
702	922	1
702	1282	1
887	907	2
887	922	1
887	1425	2
887	1449	2
898	1429	3
907	922	1
907	1282	1
907	1425	1
922	1249	2
922	1449	1
1034	1204	1
1034	1282	1
1204	1430	1
1204	1449	5
1204	1473	6
1204	1499	11
1249	1449	3
1282	1429	1
1282	1449	6
1282	1473	1
1425	1449	1
1425	1458	1
1429	1499	1
1430	1473	1
1430	1499	1
1449	1473	7
1449	1499	9
1458	1499	1
1473	1499	8
