# Supplementary material for: A bibliometric analysis of fungal volatile organic compounds
Source: Fungal Biol Biotechnol. 2025 Jul 2;12:12. doi: 10.1186/s40694-025-00203-x (PMC12219455; doi:10.1186/s40694-025-00203-x)
Supplement: Supplementary file 1 — Supplementary Material 1 [file 40694_2025_203_MOESM1_ESM.zip › Supplementary files/Time trends/vos_2011_map.txt]

id	label	x	y	cluster	weight<Links>	weight<Total link strength>	weight<Occurrences>	score<Avg. pub. year>	score<Avg. citations>	score<Avg. norm. citations>
7	1-octen-3-ol	-0.3225	-0.2822	6	7	11	10	2012.8	33.4	0.7998
58	aflatoxin	-0.6434	-0.2712	9	7	13	7	2013.2857	43.2857	1.0929
63	agaricus bisporus	-0.4759	-0.1289	6	3	6	6	2012.8333	34	0.9274
128	antagonism	0.2675	0.3415	3	3	3	5	2013	41.6	1.0367
145	antifungal activity	0.7794	0.1188	1	15	37	26	2013.1923	47.0385	1.1895
152	antimicrobial activity	1.0713	0.0058	1	12	24	18	2013	14.2222	0.3815
160	antioxidant	1.2298	0.2115	1	5	11	5	2013.4	12	0.2853
180	arabidopsis thaliana	0.2206	-0.2049	6	8	11	6	2014.1667	69.1667	1.773
188	aroma	-0.5844	0.1534	4	11	30	14	2012.4286	55.9286	1.4668
205	aspergillus	-0.0813	0.3294	3	12	15	11	2013.1818	23	0.5506
206	aspergillus flavus	-0.6805	-0.3545	9	5	11	6	2013.5	46.5	1.1491
215	asthma	0.3132	-0.5875	5	6	10	8	2013.125	35.75	0.8734
232	bacteria	-0.2138	-0.6459	2	11	22	12	2012.8333	112.4167	2.7878
269	bioaerosols	-0.1722	-0.4577	2	4	6	5	2013	47.8	1.2558
287	biofuel	-0.2489	-0.8534	2	6	8	5	2013.4	98.6	2.1828
294	biological control	0.1343	0.1307	3	18	31	25	2012.96	66.6	1.6161
323	botrytis cinerea	0.1317	0.012	6	7	11	8	2013.5	66.875	1.6078
403	chemical composition	1.0687	0.1854	1	6	13	8	2012.75	46.875	1.3286
548	dekkera bruxellensis	-1.4845	0.4031	4	3	6	5	2013.6	23.8	0.669
583	drosophila melanogaster	-0.1949	-0.2978	6	5	7	5	2014.4	48.4	1.1987
612	electronic nose	-0.5556	0.5587	8	5	5	7	2013.5714	17	0.4379
620	endophyte	-0.1872	-1.0153	2	3	7	5	2013.4	45.8	1.1914
622	endophytic fungi	1.4313	0.0159	1	3	8	13	2012.6923	27.6923	0.7115
644	essential oil	0.7998	-0.0177	1	10	21	18	2013.0556	46.6667	1.1412
681	fermentation	-0.9085	-0.0837	4	16	70	41	2013.3415	37.7317	0.9498
709	flavour	-0.8486	0.4075	4	8	26	10	2012.8	54	1.352
775	fungal volatiles	0.6566	-0.2106	5	3	3	5	2013.2	60	1.5432
776	fungi	0.0508	-0.4092	2	21	43	28	2013.0714	72.9643	1.8027
796	fusarium solani	0.9232	0.6012	1	1	1	7	2011.7143	26.8571	0.6352
817	gc-ms	0.7073	0.3812	1	21	39	23	2012.9565	29.087	0.7642
852	grape	-0.7426	0.1805	4	6	9	5	2014.6	55.4	1.4435
984	indoor air quality	0.2105	-0.4821	5	7	13	16	2013.375	28.875	0.7391
1073	lactic acid bacteria	-1.2572	-0.141	4	4	7	5	2013.6	35.4	0.9799
1182	metabolomics	-0.1423	0.6418	3	4	4	5	2014.6	34	0.8337
1189	methanol	-0.5731	-0.7924	2	4	7	5	2013.6	9.2	0.2346
1265	mould	0.484	-0.3861	5	9	9	11	2012.5455	21.7273	0.5897
1304	mvoc	0.4268	-0.574	5	4	5	5	2012.2	22.2	0.6256
1327	mycotoxins	0.3591	-0.3778	5	7	10	9	2013	20.4444	0.5127
1343	natural products	0.2114	0.8072	7	4	8	6	2012.6667	30.6667	0.8252
1370	non-saccharomyces	-0.7321	0.5439	8	7	13	7	2013.1429	90.2857	2.156
1408	olfaction	-0.2563	-0.1062	6	5	5	5	2013.4	93.4	2.0872
1521	phytopathogenic fungi	0.193	0.301	3	6	8	5	2013.2	50.4	1.3326
1546	plant growth promotion	0.3938	-0.0551	6	5	6	5	2014	119	3.0382
1727	saccharomyces cerevisiae	-1.0249	0.2572	4	11	46	32	2012.6875	55.9375	1.34
1753	secondary metabolites	0.2558	-0.0383	5	4	4	5	2013	69.6	1.517
1761	semiochemicals	0.0258	-0.6306	2	6	8	6	2013.1667	107.3333	2.4871
1766	sensory analysis	-0.5974	0.6416	8	6	10	8	2013.125	23.875	0.5899
1779	sesquiterpenes	0.3392	0.5595	7	5	8	7	2012.7143	63.1429	1.5833
1781	shelf life	1.0834	-0.0991	1	2	2	5	2013.2	4.6	0.1052
1785	sick building syndrome	0.4966	-0.2838	5	6	9	7	2013.1429	44.7143	1.0829
1846	spme	-0.0526	0.4233	3	10	12	9	2013.3333	41	1.0279
1942	terpenoids	0.224	0.7386	7	3	8	6	2012	29	0.8773
1992	trichoderma	0.0021	0.6437	3	6	9	7	2013.4286	31	0.7792
2049	voc	-0.0771	-0.0484	3	10	11	14	2013.5714	31.4286	0.8295
2059	volatile	-0.1834	0.2384	7	27	56	44	2012.9545	40.3864	1.0213
2076	volatile fatty acids	-0.4073	-0.853	2	4	4	9	2012.6667	47.5556	1.0833
2081	volatile metabolites	-0.0734	0.6505	3	4	5	5	2013.6	11	0.2931
2084	volatile oil	1.2766	0.0559	1	7	22	12	2012.0833	33.0833	0.8683
2086	volatile organic compound	-0.0576	-0.1817	2	38	135	136	2013.375	43.4412	1.1057
2090	volatile phenols	-1.1693	0.342	4	12	52	32	2012.875	51.625	1.3261
2162	yeast	-0.8189	-0.0111	4	22	84	60	2013.4	41.3667	1.0602
