# Supplementary material for: A bibliometric analysis of fungal volatile organic compounds
Source: Fungal Biol Biotechnol. 2025 Jul 2;12:12. doi: 10.1186/s40694-025-00203-x (PMC12219455; doi:10.1186/s40694-025-00203-x)
Supplement: Supplementary file 1 — Supplementary Material 1 [file 40694_2025_203_MOESM1_ESM.zip › Supplementary files/Time trends/vos_2011_net.txt]

7	63	2
7	180	1
7	206	1
7	215	1
7	583	1
7	2059	2
7	2086	3
58	205	1
58	206	5
58	294	1
58	776	1
58	2059	1
58	2086	2
58	2162	2
63	188	2
63	2059	2
128	294	1
128	1521	1
128	2086	1
145	152	2
145	160	1
145	205	1
145	294	2
145	323	1
145	403	5
145	644	7
145	817	3
145	1265	1
145	1521	1
145	1546	1
145	2049	1
145	2059	1
145	2084	4
145	2086	6
152	160	4
152	232	1
152	294	2
152	622	1
152	644	2
152	817	3
152	1327	1
152	1781	1
152	2084	4
152	2086	2
152	2162	1
160	403	1
160	817	3
160	2084	2
180	294	1
180	323	1
180	776	2
180	1265	1
180	1546	1
180	2059	1
180	2086	3
188	681	3
188	709	3
188	852	2
188	1727	3
188	1753	1
188	1766	1
188	2049	1
188	2059	3
188	2090	7
188	2162	4
205	612	1
205	709	1
205	776	1
205	1753	1
205	1785	1
205	1846	1
205	1992	2
205	2059	3
205	2081	1
205	2086	1
206	294	1
206	2086	2
206	2162	2
215	776	1
215	984	3
215	1265	1
215	1304	2
215	2086	2
232	269	1
232	644	1
232	776	8
232	984	1
232	1189	1
232	2059	2
232	2076	1
232	2086	2
232	2090	1
232	2162	3
269	776	1
269	2049	1
269	2086	3
287	294	1
287	620	1
287	681	1
287	1761	1
287	2076	1
287	2086	3
294	323	2
294	644	1
294	817	1
294	1521	1
294	1546	1
294	1761	1
294	1992	2
294	2059	2
294	2081	1
294	2086	9
294	2162	1
323	644	2
323	1408	1
323	1846	1
323	2086	3
403	644	3
403	817	1
403	2059	1
403	2084	2
548	1727	1
548	2090	4
548	2162	1
583	776	1
583	984	1
583	1408	1
583	2086	3
612	681	1
612	1370	1
612	1766	1
612	2086	1
620	776	1
620	2086	5
622	2084	5
622	2086	2
644	776	1
644	817	2
644	1753	1
644	1781	1
681	709	7
681	817	1
681	852	1
681	1073	2
681	1189	1
681	1370	2
681	1408	1
681	1727	9
681	2059	5
681	2076	1
681	2086	11
681	2090	7
681	2162	17
709	1727	2
709	1992	1
709	2059	2
709	2090	3
709	2162	7
775	817	1
775	1785	1
775	2086	1
776	817	2
776	984	1
776	1189	1
776	1265	1
776	1304	1
776	1327	2
776	1761	2
776	1779	2
776	1846	1
776	2059	4
776	2086	8
776	2162	1
796	817	1
817	1265	1
817	1343	2
817	1727	1
817	1766	1
817	1779	1
817	1846	2
817	1992	1
817	2059	3
817	2084	4
817	2086	4
817	2162	1
852	2049	1
852	2059	1
852	2090	3
852	2162	1
984	1785	2
984	2049	1
984	2086	4
1073	2059	1
1073	2086	1
1073	2162	3
1182	1846	1
1182	2059	1
1182	2081	1
1182	2086	1
1189	2086	4
1265	1304	1
1265	1785	1
1265	2049	1
1265	2084	1
1304	1327	1
1327	1753	1
1327	1761	1
1327	1785	1
1327	2086	3
1343	1942	2
1343	1992	1
1343	2059	3
1370	1727	2
1370	1846	1
1370	2086	4
1370	2090	2
1370	2162	1
1408	1727	1
1408	2059	1
1521	1846	1
1521	2049	1
1521	2086	3
1546	2086	2
1546	2162	1
1727	2059	3
1727	2086	8
1727	2090	10
1727	2162	6
1761	2059	2
1761	2086	1
1766	2086	4
1766	2090	1
1766	2162	2
1779	1942	1
1779	2059	1
1779	2086	3
1785	2086	3
1846	2049	1
1846	2059	1
1846	2086	2
1942	2059	5
1992	2081	2
2049	2059	1
2049	2162	2
2059	2090	1
2059	2162	3
2076	2162	1
2086	2090	2
2086	2162	13
2090	2162	11
