# Supplementary material for: A bibliometric analysis of fungal volatile organic compounds
Source: Fungal Biol Biotechnol. 2025 Jul 2;12:12. doi: 10.1186/s40694-025-00203-x (PMC12219455; doi:10.1186/s40694-025-00203-x)
Supplement: Supplementary file 1 — Supplementary Material 1 [file 40694_2025_203_MOESM1_ESM.zip › Supplementary files/Time trends/vos_2016_map.txt]

id	label	x	y	cluster	weight<Links>	weight<Total link strength>	weight<Occurrences>	score<Avg. pub. year>	score<Avg. citations>	score<Avg. norm. citations>
66	acetic acid	0.957	0.5108	1	2	3	5	2017.4	14.6	0.5313
92	aflatoxin	-0.3348	-0.8432	3	5	8	5	2017.6	30	1.2969
147	alternaria alternata	-0.1598	-0.6592	3	5	6	5	2017.6	34.4	1.1783
158	amino acids	1.2075	-0.0571	2	7	12	8	2018.375	28	1.1421
201	antifungal activity	-0.714	-0.2351	4	19	52	44	2018.2727	32.2727	1.3703
214	antimicrobial activity	-0.4283	0.1002	8	9	16	14	2017.7143	16.9286	0.676
219	antioxidant activity	-0.1577	0.244	8	8	16	12	2018.6667	13.9167	0.6299
246	arabidopsis thaliana	-0.8857	0.3625	6	8	10	5	2017.2	75.6	2.3492
254	aroma	0.8886	-0.1875	2	14	41	28	2018.4286	23.6429	0.912
300	aspergillus flavus	-0.3102	-0.7972	3	9	12	7	2018	29.2857	1.2802
302	aspergillus niger	-0.1379	-0.9194	3	4	5	5	2018.2	35.6	1.4254
330	auxin	-1.0458	0.3488	6	4	4	6	2018.5	55.3333	1.9218
348	bacteria	-0.2538	0.4977	5	11	29	15	2017.6667	34.4667	1.1864
386	beer	0.7548	-0.1929	2	11	18	10	2017.9	36.2	1.1983
428	biodeterioration	-0.4773	0.5706	7	4	10	6	2017.6667	6	0.2559
436	biofuel	-0.117	-0.2335	4	10	15	7	2018.1429	5.8571	0.2217
450	biological control	-0.4796	-0.11	4	28	57	56	2018.375	36.2857	1.5113
490	botrytis cinerea	-0.3345	-0.4253	3	10	14	9	2018.7778	37.3333	1.6155
501	brettanomyces	0.7667	-0.4747	1	2	4	5	2018.4	15	0.5948
609	chemical ecology	-0.9977	0.573	6	3	4	5	2018.2	21	0.7556
640	cider	0.6517	0.3409	1	13	19	8	2018.75	19.125	0.7974
642	citrus	-0.4426	-0.6191	3	8	10	6	2018.8333	21.6667	1.06
657	co-fermentation	1.0768	0.3503	1	10	12	5	2019	16	0.7172
682	colletotrichum gloeosporioides	-0.8538	-0.3669	4	3	5	5	2018.8	52.8	2.005
887	electronic nose	1.1879	-0.1524	2	6	10	12	2018.5	41.6667	1.5221
897	endophyte	-0.3434	-0.1537	4	11	20	14	2018.4286	18.6429	0.7662
899	endophytic fungi	-0.57	-0.299	4	11	33	28	2017.7857	29.1786	1.0001
936	ergosterol	-0.6913	-0.3469	8	4	5	5	2018.4	21.4	0.8686
938	essential oil	-0.5316	-0.1811	8	15	30	20	2018.05	23.25	0.9325
942	esters	0.3506	-0.3049	5	10	11	7	2018	33.1429	1.227
943	ethanol	0.6004	-0.3876	1	8	11	9	2018.4444	16.2222	0.6809
990	fermentation	0.8148	0.2336	1	28	90	57	2018.1404	24.0175	0.9124
1027	flavor	0.7387	0.1569	1	12	24	15	2017.8	33.5333	1.2232
1147	fungal volatiles	-0.9995	0.4895	6	7	8	7	2018.4286	24.8571	1.0634
1149	fungi	-0.275	0.3851	5	26	73	50	2018.08	23.02	0.8766
1215	gc	0.3004	0.5377	9	15	29	13	2018.6923	11.7692	0.5033
1221	gc-ms	-0.2409	-0.1213	3	30	77	53	2018.0189	21.8868	0.8397
1236	gene expression	0.1618	-0.2815	5	4	4	5	2018.6	18.8	0.6223
1307	growth promotion	-1.2623	-0.3995	4	5	7	5	2018.8	36.8	1.8522
1451	indoor air quality	-0.279	0.7575	5	3	3	7	2017.7143	31.1429	1.2218
1470	inhibition	-0.9379	-0.1882	4	4	6	5	2018	29.2	1.1882
1740	metabolites	-0.0225	0.0407	7	5	5	5	2018.4	18.8	0.9022
1743	metabolomics	-0.3689	0.444	7	5	6	7	2018.5714	35.7143	1.4363
1786	microbial diversity	0.246	0.2164	5	5	6	6	2019.6667	40.6667	2.082
1865	mould	0.242	0.4774	9	6	8	11	2018.6364	6.0909	0.2946
1872	ms	0.0513	0.6016	9	9	18	9	2018.3333	12.8889	0.4769
1901	mushrooms	0.1002	0.0723	7	4	5	6	2018.1667	28.8333	1.2096
1906	mvoc	-0.5646	0.5752	7	12	21	20	2018.15	18.4	0.7848
1926	mycotoxins	0.1017	0.4237	9	5	6	6	2018	17	0.678
1945	natural products	0.1309	0.6616	9	5	11	5	2018.4	21.4	0.9643
1995	non-saccharomyces	0.8439	0.0308	1	13	27	17	2018.4118	51.5882	1.9143
1998	non-saccharomyces yeast	1.0108	-0.1243	2	10	18	14	2018.7143	37.3571	1.5176
2049	olfaction	-0.8448	0.6137	6	7	9	7	2018.1429	32.1429	1.212
2174	phenolic compounds	0.3694	0.0128	7	7	8	7	2018.5714	17.7143	0.6669
2196	photosynthesis	-1.2965	-0.3984	4	2	4	5	2019.4	21.2	1.0532
2255	plant growth promotion	-0.909	0.2054	6	9	14	7	2018.4286	53.4286	2.1312
2263	plant pathogens	-0.8841	0.4449	6	6	7	5	2018	70.2	3.0244
2301	pollination	-0.7115	0.6474	6	6	8	5	2018.2	67	2.3444
2326	postharvest	-0.3077	-0.6164	3	10	12	6	2018	52.1667	2.1215
2349	principal component analysis	1.2799	-0.0969	2	4	7	8	2019.125	8.125	0.4189
2403	quality	0.2139	-0.1315	5	9	10	9	2018.8889	15.6667	0.7311
2519	saccharomyces	0.7404	-0.0172	2	20	48	33	2018.1818	15.5758	0.6466
2567	secondary metabolites	-0.7803	-0.1173	4	16	37	27	2018.3333	20.1481	0.7999
2582	semiochemicals	-0.0807	-0.4912	3	10	15	8	2018.875	23	1.005
2587	sensory analysis	0.9528	0.1116	2	11	17	14	2018.6429	18.8571	0.8997
2600	sesquiterpenes	-0.6094	0.1578	8	8	10	7	2019.1429	15.8571	0.7662
2692	sourdough	0.4791	0.0994	5	7	11	7	2018.5714	33	1.3558
2713	spme	-0.2693	0.2393	7	17	39	29	2017.8966	20.7586	0.7933
2760	strawberry	-0.0514	-0.3106	5	11	12	6	2018.8333	41.6667	1.7884
2795	symbiosis	-0.2478	-0.2836	4	6	7	6	2018.3333	18	0.6647
2827	terpenes	-0.0935	-0.6164	3	5	8	7	2018.2857	49.2857	1.8249
2864	torulaspora delbrueckii	0.9069	-0.0438	2	9	14	6	2018.8333	46.8333	1.8279
2898	trichoderma	-0.9357	0.1258	6	12	22	13	2018.7692	61.3077	2.456
2960	vfa production	1.1869	0.472	1	2	5	5	2018	42	1.6006
2973	vitis vinifera	-0.0841	-0.9669	3	3	4	5	2018.4	21.6	0.9575
2975	voc	-0.2771	0.0527	7	26	40	35	2018.3143	31.2571	1.2584
2983	volatile	-0.1215	0.0296	3	39	72	59	2017.7966	32.1356	1.2257
2997	volatile composition	1.0449	-0.0192	2	15	24	22	2018.9091	15.6818	0.73
3003	volatile fatty acids	1.16	0.386	1	2	2	6	2019.1667	36	1.661
3014	volatile oil	-0.1235	0.3058	8	5	8	9	2018.7778	3.3333	0.1444
3017	volatile organic compound	-0.0476	-0.0553	2	62	216	213	2018.4131	27.5869	1.1008
3069	wine	0.8102	-0.2603	1	21	57	31	2018.3871	27.6452	1.0253
3107	yeast	0.3739	-0.1732	1	32	99	63	2018.1429	26.9365	1.0493
3119	yeast extract	1.1897	-0.2475	2	4	6	6	2019.1667	12.1667	0.5545
