# Supplementary material for: A bibliometric analysis of fungal volatile organic compounds
Source: Fungal Biol Biotechnol. 2025 Jul 2;12:12. doi: 10.1186/s40694-025-00203-x (PMC12219455; doi:10.1186/s40694-025-00203-x)
Supplement: Supplementary file 1 — Supplementary Material 1 [file 40694_2025_203_MOESM1_ESM.zip › Supplementary files/Time trends/vos_2016_net.txt]

66	990	2
66	3107	1
92	300	4
92	2326	1
92	2983	1
92	3017	1
92	3107	1
147	1221	1
147	2326	1
147	2582	1
147	2827	1
147	3017	2
158	254	2
158	990	2
158	1998	1
158	2349	1
158	2519	1
158	2997	3
158	3069	2
201	348	1
201	450	4
201	490	2
201	642	1
201	682	1
201	899	5
201	936	1
201	938	8
201	1221	4
201	1307	1
201	1470	1
201	1743	1
201	2255	1
201	2326	1
201	2567	3
201	2713	1
201	2975	2
201	2983	4
201	3017	10
214	219	2
214	450	1
214	897	1
214	938	4
214	1221	3
214	2567	1
214	2600	1
214	2983	2
214	3014	1
219	450	1
219	640	1
219	938	1
219	1149	1
219	1221	3
219	3014	3
219	3017	4
246	450	1
246	1147	1
246	1221	1
246	2263	1
246	2713	1
246	2898	1
246	2983	1
246	3017	3
254	386	1
254	640	1
254	942	1
254	990	5
254	1027	2
254	1215	1
254	2174	1
254	2519	6
254	2582	1
254	3017	5
254	3069	6
254	3107	7
254	3119	2
300	302	1
300	642	1
300	938	1
300	2326	1
300	2713	1
300	2983	1
300	3017	1
300	3107	1
302	1221	2
302	2973	1
302	3107	1
330	1147	1
330	2255	1
330	2898	1
330	3017	1
348	938	2
348	990	1
348	1149	11
348	1451	1
348	1906	3
348	2403	1
348	2760	1
348	2975	2
348	3017	4
348	3107	2
386	942	1
386	990	3
386	1995	1
386	1998	1
386	2864	1
386	2983	1
386	2997	1
386	3017	2
386	3069	1
386	3107	5
428	1149	2
428	1221	2
428	1906	3
428	2713	3
436	450	1
436	897	2
436	899	3
436	942	1
436	943	1
436	990	1
436	1149	1
436	2255	1
436	3017	3
436	3107	1
450	490	1
450	642	2
450	682	3
450	897	2
450	899	3
450	1149	2
450	1236	1
450	1307	1
450	1740	1
450	1906	1
450	1926	2
450	2255	1
450	2263	1
450	2326	1
450	2519	1
450	2567	2
450	2582	1
450	2898	2
450	2975	2
450	2983	2
450	3017	10
450	3069	2
450	3107	5
490	897	1
490	899	1
490	938	1
490	2326	2
490	2760	2
490	2975	1
490	2983	2
490	3017	1
501	943	1
501	3069	3
609	1147	2
609	2049	1
609	3017	1
640	657	1
640	990	2
640	1027	1
640	1215	3
640	1995	1
640	2519	1
640	2587	1
640	2983	2
640	3017	2
640	3069	1
640	3107	2
642	938	1
642	2326	1
642	2983	1
642	3017	1
642	3107	2
657	1027	2
657	1995	2
657	2519	1
657	2960	1
657	2983	1
657	3003	1
657	3017	1
657	3069	1
657	3107	1
682	3017	1
887	1221	1
887	2349	1
887	2587	1
887	2997	2
887	3017	4
887	3119	1
897	1149	1
897	1740	1
897	2255	1
897	2567	3
897	2795	2
897	2983	1
897	3017	5
899	942	1
899	1149	1
899	1470	2
899	2567	2
899	2975	2
899	2983	1
899	3017	12
936	938	1
936	2975	1
936	3017	2
938	1149	3
938	1221	3
938	2567	1
938	2600	1
938	2760	1
938	2975	1
938	2983	1
942	943	1
942	990	2
942	1236	1
942	1995	1
942	2983	1
942	3107	1
943	990	3
943	1995	1
943	2983	1
943	3069	1
943	3107	2
990	1027	4
990	1215	1
990	1221	3
990	1995	2
990	1998	3
990	2049	1
990	2174	1
990	2301	1
990	2519	7
990	2582	1
990	2587	1
990	2692	1
990	2960	4
990	2983	4
990	2997	3
990	3003	1
990	3017	8
990	3069	9
990	3107	14
1027	1995	2
1027	2403	1
1027	2519	3
1027	2692	1
1027	2983	2
1027	3017	2
1027	3069	1
1027	3107	3
1147	2049	1
1147	2255	1
1147	2263	1
1147	3017	1
1149	1215	2
1149	1221	5
1149	1451	1
1149	1786	2
1149	1865	2
1149	1872	1
1149	1906	4
1149	1926	1
1149	2263	2
1149	2403	1
1149	2567	3
1149	2600	2
1149	2713	4
1149	2760	1
1149	2898	1
1149	2975	5
1149	2983	2
1149	3017	12
1215	1865	1
1215	1872	6
1215	1945	3
1215	2587	1
1215	2713	1
1215	2983	4
1215	2997	1
1215	3014	1
1215	3017	2
1215	3069	1
1215	3107	1
1221	1307	1
1221	1906	1
1221	2174	1
1221	2301	1
1221	2519	1
1221	2567	8
1221	2582	2
1221	2587	2
1221	2713	6
1221	2760	1
1221	2827	2
1221	2898	2
1221	2975	1
1221	2983	5
1221	2997	1
1221	3014	2
1221	3017	10
1221	3069	1
1221	3107	1
1236	2403	1
1236	2760	1
1307	2196	3
1307	3017	1
1451	3017	1
1470	2898	1
1470	3017	2
1740	1901	1
1740	2975	1
1740	2983	1
1743	1872	1
1743	1906	1
1743	2975	2
1743	2983	1
1786	2692	1
1786	2975	1
1786	2983	1
1786	3017	1
1865	1872	1
1865	1926	1
1865	2997	1
1865	3017	2
1872	1945	3
1872	2713	1
1872	2975	1
1872	2983	3
1872	3017	1
1901	2174	1
1901	2713	2
1901	3017	1
1906	2049	1
1906	2301	2
1906	2567	1
1906	2713	2
1906	2975	1
1906	3017	1
1926	3017	1
1926	3107	1
1945	2975	1
1945	2983	3
1945	3017	1
1995	2519	3
1995	2587	1
1995	2864	2
1995	3017	5
1995	3069	3
1995	3107	3
1998	2519	2
1998	2713	1
1998	2864	2
1998	2997	2
1998	3017	2
1998	3069	3
1998	3107	1
2049	2301	2
2049	2983	2
2049	3017	1
2174	2975	1
2174	2997	1
2174	3069	2
2196	2567	1
2255	2567	1
2255	2898	3
2255	3017	4
2263	2983	1
2263	3017	1
2301	3017	1
2301	3107	1
2326	2760	1
2326	2975	1
2326	2983	2
2349	2997	2
2349	3017	3
2403	2692	1
2403	2760	1
2403	2983	1
2403	3017	2
2403	3107	1
2519	2587	1
2519	2692	1
2519	2713	1
2519	2795	1
2519	2864	2
2519	2983	1
2519	2997	2
2519	3017	6
2519	3069	4
2519	3107	3
2567	2713	1
2567	2795	1
2567	2898	2
2567	2975	1
2567	3017	6
2582	2795	1
2582	2827	1
2582	2975	2
2582	3017	3
2582	3107	2
2587	2864	1
2587	2997	2
2587	3017	5
2587	3107	1
2600	2713	1
2600	2898	1
2600	2975	1
2600	2983	1
2600	3017	2
2692	2864	1
2692	3017	5
2713	2975	3
2713	3017	9
2713	3107	1
2760	2975	1
2760	2983	1
2760	3017	1
2795	2975	1
2795	2983	1
2827	2983	2
2827	3017	2
2864	2997	1
2864	3017	3
2864	3069	1
2898	2975	1
2898	2983	1
2898	3017	6
2973	3017	2
2973	3107	1
2975	2983	1
2975	3017	3
2983	3069	2
2983	3107	7
2997	3069	1
2997	3119	1
3014	3107	1
3017	3069	3
3017	3107	16
3017	3119	2
3069	3107	9
