# Supplementary material for: A bibliometric analysis of fungal volatile organic compounds
Source: Fungal Biol Biotechnol. 2025 Jul 2;12:12. doi: 10.1186/s40694-025-00203-x (PMC12219455; doi:10.1186/s40694-025-00203-x)
Supplement: Supplementary file 1 — Supplementary Material 1 [file 40694_2025_203_MOESM1_ESM.zip › Supplementary files/Time trends/vos_2021_map.txt]

id	label	x	y	cluster	weight<Links>	weight<Total link strength>	weight<Occurrences>	score<Avg. pub. year>	score<Avg. citations>	score<Avg. norm. citations>
10	1-octen-3-ol	-0.4259	-0.1999	1	7	8	11	2022.1818	9.5455	1.4469
87	agaricus bisporus	0.0889	-0.4203	2	8	9	11	2022	8.0909	0.913
147	antagonism	-0.8151	0.2066	1	4	6	5	2021.4	5.2	0.6119
175	antifungal activity	-0.6239	-0.0086	6	16	39	38	2021.9211	8.1579	1.0352
178	antifungal mechanism	-1.1099	-0.2525	1	5	6	5	2022.2	10.2	1.4977
187	antimicrobial activity	-0.2263	0.4848	6	4	4	9	2022.2222	8.5556	1.4241
198	antioxidant activity	-0.0931	0.4578	6	5	5	5	2022.6	4.8	0.9392
222	arabidopsis thaliana	-0.5475	-0.5386	3	12	21	11	2021.9091	9.4545	1.2367
231	aroma	0.603	-0.149	2	22	49	31	2022	7.9032	0.9664
265	aspergillus flavus	-0.9322	-0.275	1	8	22	18	2022.1111	12.8333	1.6253
295	bacillus	-0.3067	-0.336	3	6	9	8	2022.25	18.875	2.7925
312	bacteria	-0.0946	-0.3924	3	6	9	5	2021.4	8.2	1.2089
331	beauveria bassiana	-1.0063	0.8363	7	3	3	5	2022.6	4.2	1.2753
335	beer	0.469	0.2863	6	8	14	10	2022.4	4.8	1.1458
375	bioactive compounds	-0.2272	0.2305	1	7	7	5	2022	4.8	1.3704
414	biological control	-0.536	0.0725	1	37	112	83	2022.0843	10.0964	1.5321
467	botrytis cinerea	-0.8944	-0.0282	1	13	18	16	2021.8125	7	0.8793
481	brewing	0.9032	0.0246	6	6	7	6	2022.1667	5	0.7632
578	chemical ecology	-0.3172	-0.5179	3	9	9	5	2022	5.6	0.6441
707	correlation analysis	1.099	0.3573	4	10	26	17	2022.2353	14.3529	1.8235
749	daqu	0.5795	0.7867	4	6	7	6	2022.1667	10.5	1.47
753	debaryomyces hansenii	0.7125	-0.4131	5	6	10	6	2022.1667	7.5	1.1532
876	edible mushrooms	0.6435	-0.6545	5	6	7	6	2021.8333	7	0.9209
885	electronic nose	0.4422	-0.5156	2	6	7	9	2022	7	1.1781
904	endophyte	-0.6026	0.2128	1	14	20	19	2021.6842	11.1579	1.0914
918	entomopathogenic fungi	-0.9595	0.797	7	3	6	7	2022.2857	6.7143	1.8853
935	enzymes	0.9494	0.5857	4	7	7	5	2022.2	2.8	0.5741
956	essential oils	-1.0916	-0.1465	1	7	7	8	2021.875	14.375	1.3228
957	esters	0.8151	0.1398	2	10	16	7	2021.5714	11	0.8817
1002	fatty acids	0.6338	0.3237	4	14	17	6	2022.1667	12	1.3512
1011	fermentation	0.6804	0.0485	2	32	123	76	2022.1053	6.8684	1.0074
1048	flavor	0.7182	-0.5635	5	14	18	12	2021.9167	6.9167	1.0887
1124	fumigation	-1.0156	-0.0212	1	8	11	5	2021.4	8.4	0.627
1142	fungal diversity	1.3117	0.3814	4	2	2	5	2022.4	2	0.472
1169	fungal volatiles	-0.428	-0.424	3	8	9	14	2021.8571	6.5714	0.8304
1171	fungi	-0.4937	-0.0879	1	25	37	33	2022.2121	6.8788	0.9856
1197	fusarium oxysporum	-0.4852	-0.2954	3	11	14	7	2022.2857	3.1429	0.658
1234	gc-ms	-0.0342	-0.5465	3	24	35	27	2021.9259	7.037	0.9393
1447	indoor air quality	-0.3671	0.6301	6	1	1	9	2022.2222	3.5556	0.5232
1560	lactic acid bacteria	0.7941	-0.2316	5	13	23	12	2022.4167	6.8333	1.1042
1713	metabolites	-0.76	0.4803	1	6	7	5	2022.2	7.6	0.7651
1717	metabolomics	0.1366	0.4906	6	6	6	5	2022.6	6.4	1.8368
1749	microbial community	0.8607	0.6345	4	10	28	26	2022.0769	11.4615	1.492
1774	microbiome	0.4135	0.4495	4	11	14	12	2022	7.6667	1.1212
1839	mushroom	0.1409	-0.5685	5	16	22	16	2022	11.75	1.4703
1850	mvoc	-0.7122	0.0926	1	11	13	12	2022	6.9167	1.2841
1871	mycotoxins	-0.7399	-0.1731	1	10	20	12	2022.1667	6.1667	1.1031
1924	non-saccharomyces	0.8095	-0.0625	2	15	31	22	2022.1818	7.7273	1.0352
2011	organic acids	0.2653	-0.3414	3	8	8	5	2021.8	18.8	2.1493
2107	phenolic compounds	0.2308	0.2157	2	6	13	6	2022.5	6.3333	1.2225
2130	physicochemical properties	0.6702	0.8256	4	3	6	5	2022.6	3.2	0.9486
2140	phytopathogens	-0.6265	0.4004	1	13	21	12	2022.4167	5	0.9438
2243	postharvest	-0.999	0.088	1	14	31	17	2022.0588	6.8235	1.2945
2267	principal component analysis	0.3475	-0.6009	2	12	16	12	2021.6667	9.9167	1.1867
2318	quality	0.8581	-0.5806	5	5	6	6	2022	2.8333	0.4116
2441	saccharomyces cerevisiae	0.4145	0.1694	2	22	62	40	2021.975	7.375	1.0455
2478	secondary metabolites	-0.5347	0.2991	1	9	14	10	2021.8	8.1	1.1562
2496	sensory analysis	0.6171	-0.2688	2	19	33	19	2021.9474	8	1.0166
2577	solid-state fermentation	0.9992	0.6585	4	2	2	8	2022.375	4.5	0.7304
2619	starter culture	0.9496	-0.3274	5	8	13	11	2022.6364	4.7273	1.0513
2676	sustainable agriculture	-0.9799	0.2507	1	7	9	5	2022.2	6	1.2464
2685	symbiosis	-0.4235	-0.6042	3	4	5	8	2022.25	5.75	1.0254
2731	terpenes	-0.4554	-0.6995	3	5	5	6	2021.8333	14.5	1.3885
2739	texture	0.4204	-0.6961	5	6	9	5	2021.8	13.2	1.7844
2752	thiols	0.9205	0.2251	2	6	11	5	2021.8	17	1.5798
2767	tomato	-0.9793	0.3821	1	7	12	7	2022.1429	5.5714	1.339
2797	trichoderma	-0.5681	-0.3787	3	13	25	13	2021.6923	15.0769	1.4467
2869	voc	-0.3139	0.3834	6	27	36	39	2021.9744	7.5128	0.9444
2886	volatile	-0.2111	-0.2129	3	28	55	40	2022.175	6.4	1.0966
2894	volatile aroma compounds	0.515	-0.3359	2	8	9	9	2021.8889	5.7778	0.577
2900	volatile composition	0.3105	-0.0031	2	37	125	87	2022.0345	6.954	0.9456
2924	volatile organic compound	-0.4029	0.1487	1	46	146	136	2022.0882	7.7721	1.2066
2942	volatilome	-0.0254	-0.2507	3	12	12	7	2021.7143	7.8571	0.9381
2987	wine	0.6942	0.2186	2	19	58	27	2021.8148	9.963	1.0675
3029	yeast	0.3479	-0.153	5	36	123	72	2021.8889	7.3889	0.8835
