# Supplementary material for: A bibliometric analysis of fungal volatile organic compounds
Source: Fungal Biol Biotechnol. 2025 Jul 2;12:12. doi: 10.1186/s40694-025-00203-x (PMC12219455; doi:10.1186/s40694-025-00203-x)
Supplement: Supplementary file 1 — Supplementary Material 1 [file 40694_2025_203_MOESM1_ESM.zip › Supplementary files/Time trends/vos_2021_net.txt]

10	87	1
10	467	1
10	1169	1
10	1171	1
10	1850	1
10	2869	1
10	2924	2
87	414	1
87	1234	1
87	1839	1
87	2267	1
87	2894	1
87	2900	2
87	2924	1
147	414	3
147	467	1
147	1171	1
147	2478	1
175	198	1
175	265	1
175	295	1
175	414	5
175	467	1
175	1124	2
175	1197	2
175	1234	1
175	2140	1
175	2243	2
175	2441	1
175	2797	2
175	2869	3
175	2886	1
175	2900	3
175	2924	12
178	265	2
178	414	1
178	956	1
178	1171	1
178	2924	1
187	198	1
187	2478	1
187	2869	1
187	2924	1
198	335	1
198	2924	1
198	3029	1
222	414	2
222	467	1
222	578	1
222	904	1
222	1197	1
222	1234	1
222	1839	1
222	2731	1
222	2797	4
222	2886	4
222	2900	2
222	2924	2
231	753	1
231	957	1
231	1002	1
231	1011	7
231	1171	1
231	1234	1
231	1560	1
231	1839	2
231	1924	1
231	2011	1
231	2107	1
231	2267	1
231	2441	7
231	2496	1
231	2619	1
231	2739	1
231	2752	2
231	2886	2
231	2900	4
231	2924	1
231	2987	3
231	3029	8
265	414	6
265	1560	1
265	1871	1
265	2441	1
265	2869	1
265	2924	9
295	414	2
295	1171	1
295	1234	1
295	2886	2
295	2900	2
312	578	1
312	1171	2
312	2011	1
312	2886	3
312	2942	1
312	3029	1
331	414	1
331	918	1
331	2924	1
335	481	1
335	957	1
335	1011	4
335	2441	1
335	2496	1
335	2900	3
335	3029	2
375	414	1
375	1002	1
375	1171	1
375	1850	1
375	2140	1
375	2441	1
375	2886	1
414	467	4
414	753	1
414	904	3
414	935	1
414	1011	1
414	1048	1
414	1169	1
414	1197	1
414	1234	1
414	1713	1
414	1774	1
414	1850	2
414	1871	4
414	1924	1
414	2140	3
414	2243	8
414	2267	1
414	2318	1
414	2478	3
414	2676	1
414	2767	3
414	2797	4
414	2869	3
414	2886	3
414	2900	6
414	2924	26
414	2942	1
414	3029	4
467	956	1
467	1124	2
467	2243	1
467	2767	1
467	2797	1
467	2869	1
467	2886	1
467	2924	2
481	1011	1
481	1560	1
481	1924	2
481	2900	1
481	3029	1
578	1171	1
578	1197	1
578	1234	1
578	2685	1
578	2797	1
578	2900	1
578	2942	1
707	1002	1
707	1011	3
707	1048	1
707	1142	1
707	1749	8
707	1774	1
707	2496	1
707	2619	1
707	2900	6
707	2924	3
749	1749	1
749	1774	1
749	2130	2
749	2869	1
749	2900	1
749	2924	1
753	1048	1
753	2619	2
753	2942	1
753	3029	4
876	1011	1
876	1048	1
876	1560	1
876	2267	1
876	2900	1
876	2924	2
885	1011	1
885	1234	1
885	2267	1
885	2894	1
885	2900	2
885	2924	1
904	1169	1
904	1171	1
904	1713	1
904	2107	1
904	2140	1
904	2243	1
904	2478	3
904	2676	1
904	2869	2
904	2886	2
904	2900	1
904	2924	1
918	2140	1
918	2924	4
935	1002	1
935	1924	1
935	2441	1
935	2577	1
935	2924	1
935	2987	1
956	1124	1
956	1171	1
956	2243	1
956	2886	1
956	2924	1
957	1002	1
957	1011	2
957	1924	1
957	2441	3
957	2752	2
957	2894	1
957	2987	3
957	3029	1
1002	1011	2
1002	1171	1
1002	1560	2
1002	1749	1
1002	2752	1
1002	2886	1
1002	2900	2
1002	2987	1
1002	3029	1
1011	1048	1
1011	1142	1
1011	1171	2
1011	1234	2
1011	1560	3
1011	1717	1
1011	1749	3
1011	1774	2
1011	1839	1
1011	1924	5
1011	2011	1
1011	2107	4
1011	2267	2
1011	2441	10
1011	2496	4
1011	2619	2
1011	2869	1
1011	2886	3
1011	2894	1
1011	2900	19
1011	2924	4
1011	2987	9
1011	3029	20
1048	1234	1
1048	1749	1
1048	1839	1
1048	2318	2
1048	2496	1
1048	2739	2
1048	2900	1
1048	2987	1
1048	3029	3
1124	1850	1
1124	2243	2
1124	2869	1
1124	2886	1
1124	2924	1
1169	1234	1
1169	2243	1
1169	2685	2
1169	2869	1
1169	2942	1
1171	1197	1
1171	1234	1
1171	1839	1
1171	1850	1
1171	1871	1
1171	2140	1
1171	2478	1
1171	2676	1
1171	2869	3
1171	2886	4
1171	2924	6
1171	2942	1
1171	3029	1
1197	1234	2
1197	2478	1
1197	2797	1
1197	2869	1
1197	2886	2
1197	2900	1
1234	1839	1
1234	2267	1
1234	2441	1
1234	2496	1
1234	2739	1
1234	2797	2
1234	2886	2
1234	2900	7
1234	2924	2
1234	2987	1
1234	3029	1
1447	2869	1
1560	1774	1
1560	1924	2
1560	2318	1
1560	2619	2
1560	2900	2
1560	2924	2
1560	3029	4
1713	2767	1
1713	2869	1
1713	2900	2
1713	3029	1
1717	2441	1
1717	2869	1
1717	2886	1
1717	2924	1
1717	2987	1
1749	2130	2
1749	2577	1
1749	2869	1
1749	2900	8
1749	2924	2
1774	2869	2
1774	2900	1
1774	2924	1
1774	2942	1
1774	2987	1
1774	3029	2
1839	1871	1
1839	2140	1
1839	2267	1
1839	2739	3
1839	2869	1
1839	2886	3
1839	2900	1
1839	2924	2
1839	3029	1
1850	1871	1
1850	2140	1
1850	2243	1
1850	2676	1
1850	2924	2
1850	3029	1
1871	2140	1
1871	2243	1
1871	2886	1
1871	2924	5
1871	3029	4
1924	2011	1
1924	2441	2
1924	2496	3
1924	2894	2
1924	2900	4
1924	2924	1
1924	2987	3
1924	3029	2
2011	2496	1
2011	2886	1
2011	2900	1
2011	3029	1
2107	2441	2
2107	2496	1
2107	2900	4
2130	2900	2
2140	2478	1
2140	2869	1
2140	2924	7
2140	3029	1
2243	2676	2
2243	2767	2
2243	2886	2
2243	2900	1
2243	2924	6
2267	2496	1
2267	2886	2
2267	2924	2
2267	3029	2
2318	2900	1
2318	3029	1
2441	2496	1
2441	2752	1
2441	2869	2
2441	2886	3
2441	2894	1
2441	2900	6
2441	2924	4
2441	2942	1
2441	2987	7
2441	3029	5
2478	2797	1
2478	2924	2
2496	2619	1
2496	2739	1
2496	2886	1
2496	2894	1
2496	2900	7
2496	2924	1
2496	2987	3
2496	3029	2
2619	2900	1
2619	3029	3
2676	2767	1
2676	2924	2
2685	2731	1
2685	3029	1
2731	2900	1
2731	2924	1
2731	3029	1
2739	2886	1
2752	2987	3
2752	3029	2
2767	2869	1
2767	2924	3
2797	2869	1
2797	2886	2
2797	2900	3
2797	2924	2
2797	2942	1
2869	2924	1
2869	2942	1
2869	2987	1
2869	3029	1
2886	2987	1
2886	3029	4
2894	3029	1
2900	2987	3
2900	3029	12
2924	2942	1
2924	2987	2
2924	3029	10
2942	2987	1
2987	3029	13
